# Supplementary material for: Identification of the Eph receptor pathway as a novel target for eicosapentaenoic acid (EPA) modification of gene expression in human colon adenocarcinoma cells (HT-29)
Source: Nutr Metab (Lond). 2010 Jul 12;7:56. doi: 10.1186/1743-7075-7-56 (PMC2912917; doi:10.1186/1743-7075-7-56)
Supplement: Additional file 1 — Table S1. Table of significantly altered genes as identified in R from microarray. A table showing all the significantly modified genes as identified in R from microarray data at each time point along with their corresponding p-value, adjusted p-value, GenBank ID, Unigene ID and a gene description. [file 1743-7075-7-56-S1.XLS]

## Sheet: Sheet1
Additional file 1 Table S1: table of significantly altered genes as identified in R from microarray
	GenBank ID	Unigene ID	M (logFC)	A	t	P.Value	adj.P.Val	B	FC	InvFC
Vav2
T24	S76992	Hs.104005	1.12559	8.25146	4.09134	0.000269541	0.0116878	0.433757	2.18191	0.458315
EphA1
T8	M18391	Hs.89839	0.990775	9.4371	4.07614	0.000224365	0.0178133	0.559603	1.98725	0.503208
T24	M18391	Hs.89839	0.668051	9.4371	3.36612	0.00175148	0.0331142	-1.37995	1.58893	0.629356
EphB4
T8	U07695	Hs.155227	1.13719	11.0173	4.02446	0.000261735	0.0194303	0.419793	2.19952	0.454644
T24	U07695	Hs.155227	0.827803	11.0173	3.58796	0.000936199	0.0235667	-0.806868	1.77498	0.563386
T=0 hr
Gene_symbol	GenBank ID	Unigene ID	M	A	t	P.Value	adj.P.Val	B	FC	InvFC	Gene_description
TIEG	S81439	Hs.82173	1.06379	10.6193	6.51672	1.24292e-07	0.00093592	5.89145	2.09042	0.478372	TGFB inducible early growth response
SPG7	Y16610	Hs.78497	-0.877179	8.28194	-4.98857	1.45204e-05	0.0437804	2.36392	0.544431	-1.83678	spastic paraplegia 7, paraplegin (pure and complicated autosomal recessive)
ATF3	NM_004024	Hs.460	0.924557	8.82989	4.91063	1.74424e-05	0.0437804	2.37865	1.8981	0.526842	activating transcription factor 3
T= 1hr
Gene_symbol	GenBank ID	Unigene ID	M (log FC)	A	t	P.Value	adj.P.Val	B	FC	inv FC	Gene_description
S100P	X65614	Hs.2962	0.921972	11.3966	6.40325	1.76824e-07	0.00133149	7.11423	1.8947	0.527787	S100 calcium-binding protein P
DTR	M60278	Hs.799	1.36799	7.91364	6.06642	6.97946e-07	0.00138988	5.87158	2.5811	0.387432	diphtheria toxin receptor (heparin-binding epidermal growth factor-like growth factor)
CASP9	U60521	Hs.100641	0.875482	7.34516	6.28514	7.1935e-07	0.00138988	5.8724	1.83462	0.545072	caspase 9, apoptosis-related cysteine protease
ATF3	NM_004024	Hs.460	1.20281	8.82989	5.91465	7.38318e-07	0.00138988	5.79994	2.30188	0.434427	activating transcription factor 3
SDC4	D79206	Hs.252189	0.708769	9.80708	5.78335	1.34053e-06	0.00201883	5.26241	1.63441	0.611842	syndecan 4 (amphiglycan, ryudocan)
VTN	X03168	Hs.2257	-0.879998	7.98138	-5.74683	1.81769e-06	0.0022812	4.9941	0.543368	-1.84037	vitronectin (serum spreading factor, somatomedin B, complement S-protein)
FOXC1	AL034344	Hs.195471	0.536057	10.2098	5.4592	3.3633e-06	0.00296389	4.41182	1.45	0.689653	forkhead box C1
CLONE24904	AF131809	Hs.64179	1.34785	8.06191	5.66878	3.48875e-06	0.00296389	4.42225	2.54533	0.392876	hypothetical protein
SCYC2	D63789	Hs.174228	-0.708287	8.27701	-5.52286	3.55928e-06	0.00296389	4.3771	0.612046	-1.63386	small inducible cytokine subfamily C, member 2
CLG01	AL021578	Hs.251374	0.665988	9.53084	5.38509	3.93611e-06	0.00296389	4.26187	1.58665	0.630257	clg01 protein
	U68494	Hs.24385	0.989219	9.20743	5.30278	5.47572e-06	0.00374838	3.96362	1.98511	0.50375	Human hbc647 mRNA sequence
TIEG	S81439	Hs.82173	0.860796	10.6193	5.27317	6.00428e-06	0.00376768	3.87887	1.81604	0.550649	TGFB inducible early growth response
	AI791362	Hs.126231	-1.39956	7.6304	-5.39028	9.44302e-06	0.00523924	3.438	0.379044	-2.63822	Human DNA sequence from clone RP1-102H19 on chromosome 6q15-16.1. Contains an HSP60 (TCP-1/cpn60 chaperonin family) pseudogene, three novel genes, ESTs, STSs and GSSs
	X84746	Hs.113271	-0.706446	8.81563	-5.13924	9.74095e-06	0.00523924	3.43952	0.612828	-1.63178	Human histo-blood group A transferase (UDP-GalNAc) mRNA, complete cds
PEA15	X86809	Hs.194673	0.621171	8.63486	5.05069	1.19805e-05	0.00574308	3.24348	1.53812	0.650143	phosphoprotein enriched in astrocytes 15
CPNE5	Z85996	Hs.233750	0.906545	8.93611	5.00589	1.46575e-05	0.00574308	3.06372	1.87455	0.533461	copine V
AC1	D82070	Hs.177972	-1.6542	7.90749	-5.12904	1.47059e-05	0.00574308	3.02978	0.317714	-3.14749	expressed in neuroblastoma
DKFZP566B1346	AL122096	Hs.48320	0.812265	7.94146	5.14016	1.55368e-05	0.00574308	3.05089	1.75597	0.569487	DKFZP566B1346 protein
	AL137383	Hs.165175	-0.984037	14.8509	-5.42918	1.59502e-05	0.00574308	2.65397	0.505563	-1.97799	Homo sapiens mRNA; cDNA DKFZp434L1626 (from clone DKFZp434L1626)
SLC4A7	AB012130	Hs.132904	-3.13666	11.0342	-5.02204	1.59668e-05	0.00574308	2.99731	0.113703	-8.79487	solute carrier family 4, sodium bicarbonate cotransporter, member 7
753P9	NM_018990	Hs.61469	-0.916849	8.01825	-4.951	1.73364e-05	0.00574308	2.90935	0.529665	-1.88799	hypothetical protein
	AF052105	Hs.18879	-0.805937	8.10452	-5.07107	1.73701e-05	0.00574308	2.88172	0.57199	-1.74828	Homo sapiens clone 23965 mRNA sequence
ISG20	U88964	Hs.183487	0.737066	8.27635	4.97949	1.81316e-05	0.00574308	2.88039	1.66678	0.599958	interferon stimulated gene (20kD)
FLJ10287	AK001149	Hs.87654	-0.810107	7.70108	-5.04478	1.8732e-05	0.00574308	2.85837	0.57034	-1.75334	hypothetical protein
XPA	D14533	Hs.192803	0.684906	8.38281	4.93308	1.95023e-05	0.00574308	2.80709	1.6076	0.622046	xeroderma pigmentosum, complementation group A
C5R1	M62505	Hs.2161	-0.664067	8.61696	-4.86946	1.983e-05	0.00574308	2.77459	0.631097	-1.58454	complement component 5 receptor 1 (C5a ligand)
CAMKK2	AB018330	Hs.108708	0.475601	8.31687	4.88185	2.1411e-05	0.00597129	2.71523	1.3905	0.719167	calcium/calmodulin-dependent protein kinase kinase 2, beta
	AB037858	Hs.173484	0.601198	8.35844	4.95654	2.2373e-05	0.00601673	2.70066	1.51698	0.659206	Homo sapiens mRNA for KIAA1437 protein, partial cds
	S67777	Hs.247976	-0.751695	8.41975	-4.90794	2.57693e-05	0.00633537	2.5707	0.593905	-1.68377	Estrogen receptor {exon 6} [human, tamoxifen-resistant breast tumor 17, Genomic Mutant, 187 nt]
CA11	AF067662	Hs.22777	-0.681317	8.84651	-4.78195	2.60317e-05	0.00633537	2.52442	0.623596	-1.6036	carbonic anhydrase XI
	AL031594	Hs.247884	0.772254	12.0853	4.78133	2.60819e-05	0.00633537	2.52265	1.70794	0.585502	Human DNA sequence from clone RP4-591N18 on chromosome 22q13.1-13.2 Contains a COX6B (Cytochrome C Oxidase subunit VIb (EC 1.9.3.1)) pseudogene, ESTs, GSSs and two putative CpG islands
HTLF	U57029	Hs.103126	0.587224	8.75175	4.78009	2.76153e-05	0.00649824	2.47557	1.50235	0.665623	human T-cell leukemia virus enhancer factor
EIF2B5	U23028	Hs.2437	0.355693	9.04865	4.72477	3.1082e-05	0.00709236	2.36145	1.2796	0.781494	eukaryotic translation initiation factor 2B, subunit 5 (epsilon, 82kD)
KIAA0669	AB014569	Hs.52526	0.518738	9.11509	4.71862	3.33508e-05	0.00716663	2.30213	1.4327	0.697982	KIAA0669 gene product
MT1L	X76717	Hs.94360	1.12829	10.9116	4.69467	3.41175e-05	0.00716663	2.27583	2.186	0.457457	metallothionein 1L
MAPK6	X80692	Hs.271980	0.599769	9.4356	4.70982	3.42628e-05	0.00716663	2.27734	1.51547	0.65986	mitogen-activated protein kinase 6
RCL	AF040105	Hs.109752	0.898731	8.86219	4.7058	3.65791e-05	0.00744434	2.22289	1.86443	0.536358	putative c-Myc-responsive
JAG1	AF003837	Hs.91143	0.769124	7.62026	4.95201	3.77535e-05	0.00748116	2.27026	1.70423	0.586774	jagged1 (Alagille syndrome)
22098	AF172453	Hs.67896	-2.51158	12.4445	-4.6455	3.97171e-05	0.00766846	2.1362	0.175364	-5.70242	7-60 protein
BHLHB2	AB004066	Hs.171825	0.618752	8.49516	4.61273	4.39416e-05	0.00808205	2.04335	1.53555	0.651234	basic helix-loop-helix domain containing, class B, 2
UCN	NM_003353	Hs.134932	-0.963161	7.94182	-4.70185	4.40059e-05	0.00808205	2.06857	0.512932	-1.94958	urocortin
	M94547	Hs.75636	-0.780291	8.68041	-4.58782	4.74481e-05	0.00850677	1.97284	0.582249	-1.71748	HUMMLC2At; Homo sapiens; ; 593 base-pairs
SPRY1	AF041037	Hs.88044	-0.933433	8.28668	-4.61109	4.87278e-05	0.00853303	1.9594	0.523611	-1.90982	sprouty (Drosophila) homolog 1 (antagonist of FGF signaling)
PPARD	NM_006238	Hs.106415	0.717785	7.85317	4.60151	5.28349e-05	0.00904198	1.89097	1.64465	0.60803	peroxisome proliferative activated receptor, delta
HSU15552	U15552	Hs.85769	0.553997	10.2968	4.52952	5.67647e-05	0.00939205	1.80824	1.46815	0.68113	acidic 82 kDa protein mRNA
NFKBIA	M69043	Hs.81328	0.572404	8.8908	4.55698	5.73751e-05	0.00939205	1.80936	1.487	0.672495	nuclear factor of kappa light polypeptide gene enhancer in B-cells inhibitor, alpha
LOC51727	NM_016308	Hs.11463	0.523577	9.92866	4.54167	6.31719e-05	0.0101209	1.72799	1.43752	0.695645	UMP-CMP kinase
	AL008627	Hs.166181	0.945482	12.123	4.51551	6.50105e-05	0.0101985	1.69648	1.92583	0.519256	Human DNA sequence from PAC 130G2 on chromosome 6p22.2-22.3. Contains ribosomal protein L29 pseudogene, ESTs and STSs
MKP-L	AF038844	Hs.91448	0.721852	8.98419	4.47101	7.09816e-05	0.0106529	1.6084	1.6493	0.606319	MKP-1 like protein tyrosine phosphatase
MNT	X96401	Hs.25497	0.523521	8.34019	4.53587	7.15e-05	0.0106529	1.62706	1.43746	0.695672	MAX binding protein
CD37	X14046	Hs.153053	-0.76034	7.58314	-4.64685	7.22368e-05	0.0106529	1.63109	0.590357	-1.69389	CD37 antigen
STX3A	U32315	Hs.82240	0.854126	9.33694	4.6089	7.45757e-05	0.0106529	1.61619	1.80766	0.5532	syntaxin 3A
CCRL2	AF015525	Hs.105938	0.569987	8.1547	4.48415	7.49804e-05	0.0106529	1.57217	1.48451	0.673623	chemokine (C-C motif) receptor-like 2
NAP1L3	D50370	Hs.21365	1.1046	7.82464	4.55451	8.11521e-05	0.0113162	1.38674	2.1504	0.46503	nucleosome assembly protein 1-like 3
YWHAG	AB024334	Hs.25001	0.710541	12.7999	4.42004	8.66e-05	0.0118563	1.43144	1.63642	0.611091	tyrosine 3-monooxygenase/tryptophan 5-monooxygenase activation protein, gamma polypeptide
GCK	M90299	Hs.1270	-0.780184	8.52789	-4.37059	9.22905e-05	0.0124098	1.36232	0.582292	-1.71735	glucokinase (hexokinase 4, maturity onset diabetes of the young 2)
	AL008639	Hs.272338	-0.503963	9.2992	-4.36402	9.41534e-05	0.0124382	1.344	0.705167	-1.4181	Human DNA sequence from clone RP1-9E21 on chromosome 1q24-25 Contains a pseudogene similar to calponin, a novel mRNA (clone 25151), STSs, GSSs and a CpG Island
FUT7	AB012668	Hs.457	-1.74224	9.04835	-4.36697	9.7237e-05	0.0125937	1.31968	0.298904	-3.34555	fucosyltransferase 7 (alpha (1,3) fucosyltransferase)
FLJ11287	AK002149	Hs.142395	-0.746057	7.5681	-4.41988	0.000100209	0.0125937	1.30979	0.596231	-1.6772	hypothetical protein
KIAA0026	NM_012286	Hs.173714	0.701279	10.9174	4.33854	0.000101741	0.0125937	1.27294	1.62595	0.615027	MORF-related gene X
	Hs.HUM_C20	Hs.HUM_C20	0.798983	7.60902	4.43209	0.000102021	0.0125937	1.29916	1.73987	0.574754
CYP2C9	M61855	Hs.167529	0.573286	8.21396	4.4432	0.000104544	0.012697	1.2908	1.48791	0.672084	cytochrome P450, subfamily IIC (mephenytoin 4-hydroxylase), polypeptide 9
SLC6A6	Z18956	Hs.1194	-1.59747	10.0509	-4.32181	0.000107046	0.0127946	1.22636	0.330455	-3.02613	solute carrier family 6 (neurotransmitter transporter, taurine), member 6
	AK000271	Hs.180804	0.638946	7.24372	4.49695	0.000108777	0.0127983	1.28073	1.55719	0.642182	Homo sapiens cDNA FLJ20264 fis, clone COLF7912
MAGED1	NM_006986	Hs.177556	0.431786	9.29594	4.31135	0.000119833	0.0138822	1.13356	1.3489	0.741343	melanoma antigen, family D, 1
PHAP1	U73477	Hs.179902	0.729865	9.58151	4.2698	0.000130256	0.0148611	1.05171	1.65848	0.60296	putative human HLA class II associated protein I
FIC1	AF038007	Hs.166196	-0.978083	10.5399	-4.22289	0.000144412	0.0160793	0.952088	0.507654	-1.96985	familial intrahepatic cholestasis 1, (progressive, Byler disease and benign recurrent)
	AK001228	Hs.42173	0.464474	8.43743	4.2535	0.000148383	0.0160793	0.943383	1.37981	0.724735	Homo sapiens cDNA FLJ10366 fis, clone NT2RM2001420
RAB36	AB023061	Hs.38772	0.79428	7.08193	4.49415	0.000148995	0.0160793	0.89959	1.73421	0.576631	RAB36, member RAS oncogene family
KIAA0754	AB018297	Hs.159183	-0.697039	11.4902	-4.21121	0.000149591	0.0160793	0.91983	0.616837	-1.62117	KIAA0754 protein
	U15197	Hs.241560	-0.626582	8.66242	-4.2059	0.000152006	0.0160793	0.905167	0.647709	-1.5439	Human histo-blood group ABO protein mRNA, partial 3' UTR sequence
KIAA0644	AB014544	Hs.21572	-0.487364	10.2095	-4.20212	0.000153746	0.0160793	0.894748	0.713328	-1.40188	KIAA0644 gene product
GRP58	Z49835	Hs.183760	0.529903	12.0672	4.19646	0.00015639	0.0161318	0.879139	1.44383	0.692601	glucose regulated protein, 58kD
	AF052152	Hs.159412	-0.51671	9.19839	-4.22757	0.000167118	0.0170054	0.848828	0.698964	-1.43069	Homo sapiens clone 24628 mRNA sequence
TAX1BP1	AK000098	Hs.5437	0.616039	11.3627	4.19191	0.000170854	0.0171537	0.808583	1.53266	0.65246	Tax1 (human T-cell leukemia virus type I) binding protein 1
GPR43	AF024690	Hs.248056	-0.812696	8.69424	-4.18661	0.000180584	0.0173466	0.77495	0.569317	-1.75649	G protein-coupled receptor 43
	AK000125	Hs.17631	0.374978	8.78493	4.14545	0.000182317	0.0173466	0.738779	1.29682	0.771117	Homo sapiens cDNA FLJ20118 fis, clone COL05733
MPP2	X82895	Hs.23205	-2.48739	8.09415	-4.22803	0.00018288	0.0173466	0.696287	0.178329	-5.60761	membrane protein, palmitoylated 2 (MAGUK p55 subfamily member 2)
SEC63L	AJ011779	Hs.31575	1.16852	9.02294	4.19237	0.00018512	0.0173466	0.757688	2.2478	0.444879	SEC63, endoplasmic reticulum translocon component (S. cerevisiae) like
DKFZp586D1822	AL050288	Hs.272586	-0.916343	10.2252	-4.13903	0.000185861	0.0173466	0.721171	0.52985	-1.88733	hypothetical protein
DKFZP564D116	AL050022	Hs.181185	0.418797	8.22777	4.18963	0.000186597	0.0173466	0.739346	1.33681	0.748048	DKFZP564D116 protein
LOC51693	NM_016209	Hs.27445	0.709519	10.0023	4.13208	0.000189776	0.017427	0.702103	1.63526	0.611524	unknown
LAMC1	M55210	Hs.214982	0.766683	7.68739	4.17896	0.000192465	0.017461	0.710986	1.70135	0.587767	laminin, gamma 1 (formerly LAMB2)
SGK	AJ000512	Hs.159640	0.678583	9.00943	4.1297	0.000205318	0.0184053	0.64039	1.60057	0.624779	serum/glucocorticoid regulated kinase
	AL110280	Hs.46848	-0.882487	8.90544	-4.15138	0.000208486	0.0184694	0.637761	0.542432	-1.84355	Homo sapiens mRNA; cDNA DKFZp434F053 (from clone DKFZp434F053)
TAGLN2	D21261	Hs.75725	0.812929	12.5067	4.08402	0.000234859	0.0205638	0.530266	1.75677	0.569225	transgelin 2
LOC51722	AB032698	Hs.14770	-1.1061	10.3615	-4.07626	0.000240275	0.0206227	0.496579	0.464549	-2.15263	breast cancer associated protein BRAP1
KIAA0989	AB023206	Hs.92186	0.573998	8.64165	4.08404	0.000243683	0.0206227	0.489183	1.48864	0.671753	KIAA0989 protein
NDUFS4	AF020351	Hs.10758	1.32488	9.77284	4.05914	0.00024403	0.0206227	0.477195	2.50512	0.399183	NADH dehydrogenase (ubiquinone) Fe-S protein 4 (18kD) (NADH-coenzyme Q reductase)
MPB1	M55914	Hs.273241	1.59087	13.9002	4.21791	0.000246528	0.0206227	0.423937	3.01231	0.331971	MYC promoter-binding protein 1
	X76785	Hs.249131	-0.889349	10.9941	-4.04091	0.000249225	0.0206227	0.453003	0.539858	-1.85234	H.sapiens genomic DNA, integration site for Epstein-Barr virus
	M22538	Hs.51299	0.493245	11.7407	4.04112	0.000257385	0.0210664	0.442388	1.40761	0.710425	H.sapiens genomic DNA, integration site for Epstein-Barr virus
NDUFV2	NM_016167	Hs.106346	0.404336	11.4415	4.02607	0.000269086	0.0217873	0.387882	1.32348	0.755584	NADH dehydrogenase (ubiquinone) flavoprotein 2 (24kD)
RARG-1	AB033026	Hs.177	-0.510635	8.19347	-4.03141	0.000283977	0.0227484	0.349252	0.701913	-1.42468	retinoic acid repressible protein
PIGH	AL049349	Hs.274507	-0.514129	8.63155	-3.99719	0.000293007	0.0232246	0.310094	0.700215	-1.42813	phosphatidylinositol glycan, class H
	AL031320	Hs.247889	1.06746	13.1131	4.05327	0.000300147	0.0235428	0.27837	2.09573	0.47716	Homo sapiens mRNA; cDNA DKFZp566C133 (from clone DKFZp566C133)
	Hs.Cy3-fixC	Hs.Cy3-fixC	-1.86757	7.07914	-4.04624	0.000306153	0.0237663	0.298589	0.274035	-3.64917	Human DNA sequence from clone RP1-20N2 on chromosome 6q24. Contains the gene for a novel protein similar to yeast and bacterial cytosine deaminase, a possible pseudogene similar to part of Tubulin beta chain, the PEX3 gene for peroxisomal biogenesis facto
FLJ10474	AK001336	Hs.41793	0.668811	7.85675	4.08891	0.000312441	0.0240069	0.301452	1.58976	0.629025	hypothetical protein FLJ10474
CDKN1A	U03106	Hs.179665	0.758429	9.63735	3.9509	0.000325568	0.0247629	0.209047	1.69165	0.59114	cyclin-dependent kinase inhibitor 1A (p21, Cip1)
	AF103529	Hs.247910	-0.653871	8.9208	-3.94394	0.00035376	0.0263945	0.168415	0.635573	-1.57338	Homo sapiens isolate donor N clone N88K immunoglobulin kappa light chain variable region mRNA, partial cds
DKFZP586E1422	AL050170	Hs.15911	-0.583834	9.75539	-3.95523	0.000354029	0.0263945	0.147805	0.667188	-1.49883	DKFZP586E1422 protein
HSA251549	AJ251549	Hs.272350	-0.700464	9.84494	-3.91895	0.000368678	0.0272171	0.117215	0.615374	-1.62503	AK155 protein (AK155 gene)
NFKBIL2	U16258	Hs.278331	-0.798508	8.47459	-3.92631	0.000372363	0.0272223	0.0963945	0.574943	-1.7393	nuclear factor of kappa light polypeptide gene enhancer in B-cells inhibitor-like 2
TRDN	NM_006073	Hs.68731	-1.84489	9.38612	-3.92268	0.000376308	0.0272462	0.0867777	0.278377	-3.59225	triadin
CRYGB	NM_005210	Hs.248102	-1.15463	8.75993	-3.9295	0.0003813	0.0273447	0.0800536	0.449182	-2.22627	crystallin, gamma B
MIA	X84707	Hs.279651	-0.540041	10.0486	-3.89699	0.000393136	0.027829	0.0591504	0.687751	-1.45401	melanoma inhibitory activity
DRD4	L12398	Hs.99922	-1.30541	8.06863	-3.91142	0.00040168	0.027829	0.0494783	0.404606	-2.47154	dopamine receptor D4
TEGT	X75861	Hs.74637	0.656082	12.6265	3.90878	0.000404734	0.027829	0.0256191	1.5758	0.6346	testis enhanced gene transcript
NPY2R	NM_000910	Hs.37125	-0.885272	8.48181	-3.88612	0.000405818	0.027829	0.0128999	0.541386	-1.84711	neuropeptide Y receptor Y2
B4GALT1	D29805	Hs.198248	0.423413	10.3925	3.88262	0.000409981	0.027829	0.00359693	1.3411	0.745659	UDP-Gal:betaGlcNAc beta 1,4- galactosyltransferase, polypeptide 1
LAMB3	U17760	Hs.75517	0.563044	10.5509	3.88241	0.000410228	0.027829	0.00304762	1.47738	0.676873	laminin, beta 3 (nicein (125kD), kalinin (140kD), BM600 (125kD))
PRKRA	AF072860	Hs.18571	0.509846	8.57737	3.89414	0.000422132	0.0282519	0.00456698	1.4239	0.702297	protein kinase, interferon-inducible double stranded RNA dependent activator
MYHL	AF105424	Hs.5394	-0.561844	7.72846	-3.91699	0.000423967	0.0282519	0.0252855	0.677436	-1.47615	myosin, heavy polypeptide-like (110kD)
	AB015346	Hs.147176	1.9621	7.6879	3.9548	0.000430324	0.0283964	0.0287598	3.89628	0.256655	Homo sapiens eps15R mRNA, partial cds
PIK3R2	X80907	Hs.211586	-0.558065	10.337	-3.88475	0.000433676	0.0283964	-0.0373961	0.679212	-1.47229	phosphoinositide-3-kinase, regulatory subunit, polypeptide 2 (p85 beta)
HNRPH1	L22009	Hs.245710	-0.661404	10.3877	-3.89158	0.00043976	0.0285465	-0.0445735	0.632263	-1.58162	heterogeneous nuclear ribonucleoprotein H1 (H)
	AC005764	Hs.126496	-0.476785	7.85534	-3.93593	0.000453187	0.0291048	-0.030208	0.718577	-1.39164	Homo sapiens chromosome 19, cosmid R31343
	AF042164	Hs.247765	0.558606	12.0274	3.86719	0.000456092	0.0291048	-0.0833605	1.47285	0.678958	Homo sapiens cytochrome c oxidase subunit VIIb (COX7BP1) pseudogene, complete sequence
CALR	AK001561	Hs.75525	-1.05675	15.1407	-4.00207	0.000462273	0.0292514	-0.203045	0.480715	-2.08024	calreticulin
	Hs.HUM_P01	Hs.HUM_P01	0.78142	11.2088	3.94142	0.000466704	0.0292857	-0.0692706	1.71882	0.581794
HMGIC	L46353	Hs.2726	-0.701992	8.49649	-3.85946	0.000481828	0.0299849	-0.109784	0.614723	-1.62675	high-mobility group (nonhistone chromosomal) protein isoform I-C
SCYA7	X72308	Hs.251526	-0.673569	8.89685	-3.81345	0.000487733	0.0301035	-0.159311	0.626954	-1.59501	small inducible cytokine A7 (monocyte chemotactic protein 3)
TXNRD1	X91247	Hs.13046	0.529868	11.2868	3.80045	0.000506615	0.0310147	-0.193882	1.4438	0.692618	thioredoxin reductase 1
GPR31	U65402	Hs.248124	-0.613015	9.58254	-3.79726	0.000511355	0.0310524	-0.202356	0.653829	-1.52945	G protein-coupled receptor 31
UBAP	NM_016525	Hs.75425	0.58082	9.2617	3.79331	0.000531539	0.0320199	-0.232939	1.4957	0.668584	ubiquitin associated protein
USP19	AB020698	Hs.198060	-0.552923	9.17644	-3.83191	0.000538812	0.0320472	-0.22411	0.681638	-1.46706	ubiquitin specific protease 19
FLJ20116	AK000123	Hs.180479	-0.581451	9.23478	-3.83029	0.000541276	0.0320472	-0.209467	0.668291	-1.49635	hypothetical protein FLJ20116
HSPC251	AF151077	Hs.54971	0.384157	8.87671	3.8021	0.000549408	0.0320472	-0.253024	1.3051	0.766227	hypothetical protein
FLJ11296	AK002158	Hs.26194	-0.658966	9.94111	-3.78127	0.000550395	0.0320472	-0.264666	0.633332	-1.57895	hypothetical protein FLJ11296
PLAB	AB000584	Hs.116577	0.62747	10.1955	3.77023	0.000553272	0.0320472	-0.274034	1.54485	0.64731	prostate differentiation factor
MIL1	NM_015367	Hs.10267	0.47463	8.61519	3.78155	0.000565639	0.0325135	-0.284667	1.38956	0.719651	MIL1 protein
POLR2D	U89387	Hs.194638	0.636866	11.4809	3.76948	0.000585578	0.0334045	-0.316198	1.55495	0.643108	polymerase (RNA) II (DNA directed) polypeptide D
	AB032965	Hs.274408	-0.99766	8.72852	-3.74858	0.000604905	0.0340031	-0.350576	0.500812	-1.99676	Homo sapiens mRNA for KIAA1139 protein, partial cds
GW128	NM_014052	Hs.182238	0.564228	12.0357	3.75804	0.000605102	0.0340031	-0.325567	1.4786	0.676317	GW128 protein
	Hs.Cy5-fixC	Hs.Cy5-fixC	-1.17669	6.85404	-3.79515	0.000618175	0.0342165	-0.343374	0.442367	-2.26057
PSPN	AF040962	Hs.248159	-0.756411	10.2484	-3.74838	0.000622077	0.0342165	-0.371216	0.591967	-1.68928	persephin
KIAA0182	D80004	Hs.75909	0.39291	9.3886	3.75564	0.0006271	0.0342165	-0.37346	1.31304	0.761592	KIAA0182 protein
DKFZP434K191	AL117485	Hs.194503	-1.17355	9.00346	-3.74468	0.000628697	0.0342165	-0.380846	0.443328	-2.25567	hypothetical protein
ZP2	M90366	Hs.73982	-1.07198	10.7753	-3.72465	0.00063162	0.0342165	-0.394438	0.475667	-2.10231	zona pellucida glycoprotein 2 (sperm receptor)
KIAA0698	AB014598	Hs.31720	0.375552	8.61099	3.77711	0.00064988	0.0349543	-0.388976	1.29734	0.77081	KIAA0698 gene product
RABEX5	AJ250042	Hs.187660	0.559095	7.80404	3.74682	0.000662606	0.035386	-0.418252	1.47334	0.678728	putative Rab5 GDP/GTP exchange factor homologue
HAS3	AF232772	Hs.85962	0.977121	7.38555	3.81468	0.000685953	0.0359768	-0.373003	1.96853	0.507992	hyaluronan synthase 3
	AK000156	Hs.272193	-0.466194	10.2466	-3.70616	0.000701811	0.0359768	-0.480888	0.723872	-1.38146	Homo sapiens cDNA FLJ20149 fis, clone COL08213
DPEP1	J05257	Hs.109	-0.582196	8.8037	-3.71345	0.000706828	0.0359768	-0.43799	0.667946	-1.49713	dipeptidase 1 (renal)
TIAF1	D86970	Hs.75822	0.540381	9.74892	3.7015	0.000711209	0.0359768	-0.492979	1.45436	0.687589	TGFB1-induced anti-apoptotic factor 1
	AC004528	Hs.4200	-1.08663	10.5984	-3.68285	0.000712807	0.0359768	-0.504279	0.47086	-2.12378	Homo sapiens chromosome 19, cosmid R32184
MAPK4	X59727	Hs.269222	-0.558597	8.57149	-3.69101	0.000713853	0.0359768	-0.501101	0.678962	-1.47284	mitogen-activated protein kinase 4
	AL133660	Hs.142926	-0.673419	9.69873	-3.69072	0.000714443	0.0359768	-0.501851	0.627019	-1.59485	Homo sapiens mRNA; cDNA DKFZp434M0927 (from clone DKFZp434M0927); partial cds
SLC20A1	L20859	Hs.78452	0.438457	9.55238	3.69051	0.000714885	0.0359768	-0.502413	1.35515	0.737924	solute carrier family 20 (phosphate transporter), member 1
	AF052087	Hs.128425	-0.490795	9.07814	-3.69882	0.000716669	0.0359768	-0.47813	0.711633	-1.40522	Homo sapiens clone 23604 mRNA sequence
KIAA0435	AB007895	Hs.31438	-0.493703	10.3142	-3.70136	0.000731421	0.0363189	-0.513452	0.7102	-1.40805	KIAA0435 gene product
KIAA0841	AB020648	Hs.7426	-0.508074	9.16676	-3.68906	0.000736864	0.0363189	-0.503168	0.703161	-1.42215	KIAA0841 protein
ANXA13	Z11502	Hs.181107	0.385598	11.2399	3.67796	0.000741067	0.0363189	-0.535084	1.3064	0.765461	annexin A13
FLJ11168	AK002030	Hs.146023	0.548516	12.2735	3.67715	0.000742777	0.0363189	-0.514886	1.46258	0.683723	hypothetical protein FLJ11168
RPL23L	U26596	Hs.3254	0.537115	11.9641	3.65918	0.000763145	0.0370319	-0.566221	1.45107	0.689148	ribosomal protein L23-like
KIAA0631	AB014531	Hs.277543	-0.684732	9.68864	-3.67488	0.000767195	0.0370319	-0.561835	0.622121	-1.6074	KIAA0631 protein
IL8RB	L19593	Hs.846	-0.796064	9.65283	-3.67091	0.000775905	0.0371659	-0.572089	0.575918	-1.73636	interleukin 8 receptor, beta
MT1B	M13485	Hs.211924	0.703738	11.2899	3.65118	0.000780932	0.0371659	-0.587128	1.62872	0.61398	metallothionein 1B (functional)
ABCD1	NM_000033	Hs.159546	-0.506475	9.97098	-3.65794	0.000784777	0.0371659	-0.58712	0.70394	-1.42058	ATP-binding cassette, sub-family D (ALD), member 1
TCF8	D15050	Hs.232068	0.681449	8.1446	3.70251	0.000798651	0.0375865	-0.531771	1.60375	0.623538	transcription factor 8 (represses interleukin 2 expression)
	Y14768	Hs.249227	-0.863591	9.69307	-3.68422	0.000813917	0.038067	-0.599849	0.549583	-1.81956	Homo sapiens DNA, cosmid clones TN62 and TN82
H4FE	X60484	Hs.278483	0.899726	13.0338	3.64099	0.000823716	0.0382876	-0.631073	1.86571	0.535989	H4 histone family, member E
CHEK1	AF016582	Hs.20295	0.422959	8.58424	3.6451	0.000857206	0.0395998	-0.657659	1.34067	0.745893	CHK1 (checkpoint, S.pombe) homolog
NPY6R	D86519	Hs.73086	-1.04837	8.40697	-3.6198	0.00087503	0.0401767	-0.685901	0.483513	-2.0682	neuropeptide Y receptor Y6
KIAA0876	AB020683	Hs.24174	-0.514742	9.90993	-3.61676	0.000882635	0.0402047	-0.693749	0.699918	-1.42874	KIAA0876 protein
LOC51764	AB030207	Hs.247888	-0.759309	8.86306	-3.60709	0.000886318	0.0402047	-0.701934	0.590779	-1.69268	G gamma subunit, clone:h2-35
NDUFB1	AF054181	Hs.183435	0.426257	11.4523	3.61197	0.000894745	0.0402572	-0.682391	1.34374	0.74419	NADH dehydrogenase (ubiquinone) 1 beta subcomplex, 1 (7kD, MNLL)
PITPNM	X98654	Hs.93837	-1.50469	8.93096	-3.61063	0.000898168	0.0402572	-0.709572	0.352406	-2.83764	phosphatidylinositol transfer protein, membrane-associated
UBE2H	Z29331	Hs.28505	0.541403	10.4316	3.62513	0.000906683	0.0403984	-0.708613	1.45539	0.687102	ubiquitin-conjugating enzyme E2H (homologous to yeast UBC8)
GAR22	Y07846	Hs.15346	-0.733984	7.79134	-3.67639	0.000918013	0.0406626	-0.644231	0.601241	-1.66323	GAS2-related on chromosome 22
FLJ11348	AK002210	Hs.272252	-0.630054	11.9905	-3.59122	0.000927505	0.0407095	-0.743101	0.646152	-1.54762	hypothetical protein FLJ11348
FLJ10213	AK001075	Hs.189513	-0.829573	7.45451	-3.68385	0.000933306	0.0407095	-0.685003	0.562696	-1.77716	hypothetical protein FLJ10213
LOC51703	AK000339	Hs.11638	0.506422	11.1441	3.60496	0.000935291	0.0407095	-0.741679	1.42052	0.703966	FACL5 for fatty acid coenzyme A ligase 5
UTF1	AB011076	Hs.158307	-0.572366	9.03142	-3.59207	0.000946836	0.0409752	-0.757416	0.672513	-1.48696	undifferentiated embryonic cell transcription factor 1
SGCA	L34355	Hs.99931	-0.705991	9.07159	-3.58841	0.000956742	0.0410019	-0.76685	0.613021	-1.63126	sarcoglycan, alpha (50kD dystrophin-associated glycoprotein)
FLJ10143	AK002056	Hs.267993	-0.586251	9.86404	-3.58782	0.000958344	0.0410019	-0.768367	0.666072	-1.50134	hypothetical protein FLJ10143
CA7	M76424	Hs.37014	-0.525851	8.43074	-3.57935	0.000981652	0.0416224	-0.790145	0.694549	-1.43978	carbonic anhydrase VII
EVX1	X60655	Hs.167074	-0.735072	10.3055	-3.60398	0.000988154	0.0416224	-0.781592	0.600788	-1.66448	even-skipped homeo box 1 (homolog of Drosophila)
HSPC140	NM_005500	Hs.279868	0.445372	10.7184	3.57361	0.000997774	0.0416224	-0.804906	1.36167	0.734395	hypothetical protein
SSR3	NM_007107	Hs.28707	-0.645974	9.43936	-3.60584	0.00101104	0.0416224	-0.796978	0.639061	-1.5648	signal sequence receptor, gamma (translocon-associated protein gamma)
HSPC025	NM_016091	Hs.119503	0.455706	10.3031	3.57683	0.00101251	0.0416224	-0.813618	1.37145	0.729153	HSPC025
TITF1	U33749	Hs.197764	-1.29543	9.32617	-3.58528	0.00101382	0.0416224	-0.809963	0.407415	-2.4545	thyroid transcription factor 1
PAK4	AB032968	Hs.20447	-0.861314	14.454	-3.5757	0.00101575	0.0416224	-0.81651	0.550451	-1.81669	protein kinase related to S. cerevisiae STE20, effector for Cdc42Hs
LOC51700	NM_016229	Hs.22142	0.555144	8.05853	3.59253	0.00102011	0.0416224	-0.810482	1.46932	0.680589	cytochrome b5 reductase b5R.2
	AL050047	Hs.198552	-0.518485	11.2332	-3.55703	0.0010226	0.0416224	-0.831507	0.698104	-1.43245	Homo sapiens mRNA; cDNA DKFZp566B193 (from clone DKFZp566B193)
	AJ224080	Hs.248079	0.602501	13.7052	3.61389	0.00105092	0.0425453	-0.796778	1.51835	0.658611	Homo sapiens rpL7a pseudogene, clone 10
XRCC2	AF035587	Hs.129727	-1.04518	14.7003	-3.62891	0.00108037	0.043391	-0.793026	0.484584	-2.06363	X-ray repair complementing defective repair in Chinese hamster cells 2
LOC51676	AL137735	Hs.182416	-1.13284	9.19981	-3.53892	0.0011007	0.043391	-0.89383	0.456017	-2.1929	ankyrin repeat-containing protein ASB-2
RABGGTB	Y08201	Hs.78948	0.337203	10.498	3.53751	0.00110509	0.043391	-0.897432	1.26331	0.791574	Rab geranylgeranyltransferase, beta subunit
AKAP1	X97335	Hs.78921	0.405896	10.6854	3.52932	0.00110649	0.043391	-0.902878	1.32491	0.754767	A kinase (PRKA) anchor protein 1
	AL049442	Hs.71616	-0.642027	8.80095	-3.54342	0.00111221	0.043391	-0.898724	0.640812	-1.56052	Homo sapiens mRNA; cDNA DKFZp586N1720 (from clone DKFZp586N1720)
P95PKL	AF112366	Hs.258581	-0.493181	7.67278	-3.59284	0.00111255	0.043391	-0.872189	0.710457	-1.40755	p95 paxillin-kinase linker
H91620p	AK001887	Hs.259842	0.429165	8.64091	3.54245	0.00111525	0.043391	-0.901191	1.34645	0.742691	H91620p protein
PTPRS	U35234	Hs.159534	-0.465662	9.33183	-3.5257	0.00111791	0.043391	-0.912164	0.724139	-1.38095	protein tyrosine phosphatase, receptor type, S
	AL133576	Hs.105549	0.473709	9.80938	3.53713	0.00113202	0.0437134	-0.914711	1.38867	0.720111	Homo sapiens mRNA; cDNA DKFZp434L0650 (from clone DKFZp434L0650); partial cds
IFNGR1	AL050337	Hs.180866	0.46581	10.4518	3.51859	0.00114071	0.0438241	-0.930428	1.38109	0.724064	interferon gamma receptor 1
	AL049449	Hs.80720	0.571508	7.33913	3.60502	0.00115113	0.0438902	-0.866259	1.48608	0.672913	Homo sapiens mRNA; cDNA DKFZp586B1722 (from clone DKFZp586B1722)
FLJ20186	AK000193	Hs.65021	0.567307	8.80551	3.53024	0.00115408	0.0438902	-0.932192	1.48175	0.674875	hypothetical protein FLJ20186
PROP1	AF076215	Hs.158301	-0.70944	7.94896	-3.52021	0.00118696	0.0448182	-0.931951	0.611557	-1.63517	prophet of Pit1, paired-like homeodomain transcription factor
ORC5L	U92538	Hs.153138	0.468809	8.08833	3.53679	0.00119039	0.0448182	-0.907187	1.38397	0.722561	origin recognition complex, subunit 5 (yeast homolog)-like
PTK7	U33635	Hs.90572	-1.30083	9.15716	-3.50754	0.00120252	0.0450498	-0.9739	0.405894	-2.4637	PTK7 protein tyrosine kinase 7
	AK001843	Hs.115700	-0.959099	15.1794	-3.79427	0.00121591	0.0453192	-0.934127	0.514378	-1.94409	Homo sapiens cDNA FLJ10981 fis, clone PLACE1001610
TOB1	D38305	Hs.178137	0.497802	10.3621	3.49437	0.00122175	0.0453192	-0.992498	1.41206	0.708185	transducer of ERBB2, 1
PTPN12	M93425	Hs.62	-1.11918	8.03669	-3.58712	0.0012511	0.0461804	-0.923375	0.460356	-2.17223	protein tyrosine phosphatase, non-receptor type 12
MGAT3	NM_002409	Hs.112	-0.860083	8.96131	-3.48248	0.00126352	0.0464112	-1.02288	0.550921	-1.81514	mannosyl(beta-1,4-)-glycoprotein beta-1,4-N-acetylglucosaminyltransferase
PSMB2	D26599	Hs.1390	0.803979	9.62087	3.51813	0.0012864	0.0466863	-0.958717	1.74591	0.572767	proteasome (prosome, macropain) subunit, beta type, 2
	U92026	Hs.234762	-0.744831	14.8958	-3.52715	0.00129019	0.0466863	-0.956428	0.596738	-1.67578	Human clone 30849 defective mariner transposon Hsmar2 mRNA sequence
TAX1BP2	U25801	Hs.41689	-0.55465	11.2728	-3.4824	0.00129057	0.0466863	-1.03781	0.680822	-1.46881	Tax1 (human T-cell leukemia virus type I) binding protein 1
KIAA0007	D26488	Hs.90315	0.42412	9.15801	3.47355	0.00129581	0.0466863	-1.04568	1.34175	0.745293	KIAA0007 protein
KIAA0164	D79986	Hs.80338	0.399671	9.89145	3.47878	0.00130378	0.0467497	-1.04701	1.31921	0.758031	KIAA0164 gene product
LOC51145	NM_016158	Hs.104671	-0.888471	14.9474	-3.48887	0.00132591	0.0471238	-1.00778	0.540186	-1.85121	erythrocyte transmembrane protein
PDL-108	AB019409	Hs.7101	0.33645	10.1822	3.47256	0.00132673	0.0471238	-1.06278	1.26265	0.791988	periodontal ligament fibroblast protein
SNRPF	X85372	Hs.105465	0.522868	12.5314	3.47245	0.00135629	0.0478631	-1.07828	1.43681	0.695987	small nuclear ribonucleoprotein polypeptide F
KRT10	X14487	Hs.99936	0.419178	9.98121	3.47141	0.00136025	0.0478631	-1.05422	1.33717	0.747851	keratin 10 (epidermolytic hyperkeratosis; keratosis palmaris et plantaris)
	AL137354	Hs.132260	0.89396	13.7258	3.4664	0.00137932	0.048142	-1.0667	1.85827	0.538135	Homo sapiens mRNA; cDNA DKFZp434A0326 (from clone DKFZp434A0326)
GPR42	AC002511	Hs.272485	-0.570605	9.82635	-3.45826	0.00138097	0.048142	-1.09899	0.673334	-1.48515	G protein-coupled receptor 42
ARNT	M69238	Hs.166172	-0.57654	10.3354	-3.44357	0.00141001	0.0487209	-1.12197	0.67057	-1.49127	aryl hydrocarbon receptor nuclear translocator
ITGA5	X06256	Hs.149609	-0.601545	8.3769	-3.44345	0.00141051	0.0487209	-1.12229	0.659048	-1.51734	integrin, alpha 5 (fibronectin receptor, alpha polypeptide)
	AL133019	Hs.27038	-0.554564	7.3661	-3.5327	0.00144248	0.0494117	-1.08812	0.680863	-1.46872	Homo sapiens mRNA; cDNA DKFZp434G2127 (from clone DKFZp434G2127)
FLJ20689	AB032978	Hs.99115	-0.563108	10.4363	-3.44893	0.00144799	0.0494117	-1.13742	0.676842	-1.47745	hypothetical protein FLJ20689
HT002	NM_014066	Hs.238928	0.550173	7.88417	3.45548	0.00145413	0.0494117	-1.13663	1.46426	0.682938	HT002 protein
HTR5A	X81411	Hs.248137	-0.603139	7.84664	-3.46341	0.00145676	0.0494117	-1.10653	0.65832	-1.51902	5-hydroxytryptamine (serotonin) receptor 5A
DUT	U31930	Hs.82113	0.36203	11.0157	3.43325	0.00148096	0.0499544	-1.16213	1.28523	0.778069	dUTP pyrophosphatase
	AK001448	Hs.190616	-0.479956	7.80374	-3.43121	0.00148943	0.0499544	-1.13973	0.717	-1.3947	Homo sapiens cDNA FLJ10586 fis, clone NT2RP2003986
SCO2	AL021683	Hs.278431	0.506877	8.60571	3.43799	0.00149266	0.0499544	-1.16488	1.42097	0.703744	SCO (cytochrome oxidase deficient, yeast) homolog 2
T= 2hr
Gene_symbol	GenBank ID	Unigene ID	M (log FC)	A	t	P.Value	adj.P.Val	B	FC	inv FC	Gene_description
TGR	AJ243721	Hs.54642	1.21165	8.11468	5.64281	3.36359e-06	0.0253278	-3.04298	2.31603	0.431773	dTDP-4-keto-6-deoxy-D-glucose 4-reductase
T= 4hr
Gene_symbol	GenBank ID	Unigene ID	M	A	t	P.Value	adj.P.Val	B	FC	Inv FC	Gene_description
HMGCS1	X66435	Hs.77910	2.77981	9.49837	9.98056	4.69038e-12	3.53186e-08	16.6059	6.8676	0.145611	3-hydroxy-3-methylglutaryl-Coenzyme A synthase 1 (soluble)
MAP3K6	AF100318	Hs.194694	2.12787	9.0477	9.96184	2.40308e-11	9.04761e-08	15.0932	4.37071	0.228796	mitogen-activated protein kinase kinase kinase 6
LOC51059	AF131744	Hs.13497	1.64159	8.08695	8.57134	6.4506e-10	1.52901e-06	12.3502	3.12009	0.320503	hypothetical protein
	AL049337	Hs.132571	-2.01042	7.93002	-9.04541	8.12223e-10	1.52901e-06	10.5881	0.248202	-4.02898	Homo sapiens mRNA; cDNA DKFZp564P016 (from clone DKFZp564P016)
XRCC4	U40622	Hs.150930	-0.86583	8.70427	-6.85852	4.96301e-08	7.47429e-05	8.35963	0.548731	-1.82239	X-ray repair complementing defective repair in Chinese hamster cells 4
JUND	X56681	Hs.2780	0.974473	10.5187	6.63863	8.51678e-08	0.000106886	7.85368	1.96492	0.508926	jun D proto-oncogene
INSIG1	U96876	Hs.56205	1.83688	10.5637	6.51971	1.09244e-07	0.000107874	7.61717	3.57237	0.279926	insulin induced gene 1
IDI1	X17025	Hs.76038	1.11325	10.9885	6.50449	1.14608e-07	0.000107874	7.57262	2.16332	0.462252	isopentenyl-diphosphate delta isomerase
	AK000188	Hs.14779	0.933191	8.13523	6.54527	1.46715e-07	0.000122752	7.35996	1.90949	0.523699	Homo sapiens cDNA FLJ20155 fis, clone COL08754, highly similar to ACSA_ECOLI ACETYL-COENZYME A SYNTHETASE
CHRND	X55019	Hs.99975	1.02919	8.5913	6.08381	4.78372e-07	0.000360214	6.24896	2.04088	0.489984	cholinergic receptor, nicotinic, delta polypeptide
HMGCR	NM_000859	Hs.11899	0.906716	9.84326	5.81817	1.00183e-06	0.000685796	5.55421	1.87477	0.533398	3-hydroxy-3-methylglutaryl-Coenzyme A reductase
CYP1A1	K03191	Hs.72912	-1.01526	8.31949	-5.80864	1.12961e-06	0.000708831	5.44848	0.494739	-2.02127	cytochrome P450, subfamily I (aromatic compound-inducible), polypeptide 1
ULK1	AF045458	Hs.47061	0.817033	8.31842	5.75752	1.45162e-06	0.000810628	5.22118	1.76178	0.567608	unc-51 (C. elegans)-like kinase 1
LIPE	U40002	Hs.95351	0.776542	8.96744	5.74308	1.51772e-06	0.000810628	5.17967	1.71302	0.583764	lipase, hormone-sensitive
SQLE	D78130	Hs.71465	1.11869	11.632	5.69424	1.6148e-06	0.000810628	5.11539	2.1715	0.460511	squalene epoxidase
	U60873	Hs.159255	1.58035	9.36189	5.73153	1.7269e-06	0.000812721	5.06611	2.99043	0.3344	Human clone 137308 mRNA, partial cds
	AK000691	Hs.7734	0.82411	7.93097	5.70268	2.83326e-06	0.00125497	4.61461	1.77044	0.56483	Homo sapiens cDNA FLJ20684 fis, clone KAIA3469
FDFT1	X69141	Hs.48876	0.723866	9.82219	5.49902	3.22082e-06	0.00131277	4.4782	1.6516	0.605473	farnesyl-diphosphate farnesyltransferase 1
FLJ20500	AK000507	Hs.111244	1.0398	8.6165	5.54681	3.31243e-06	0.00131277	4.46611	2.05594	0.486396	hypothetical protein
ATF3	NM_004024	Hs.460	1.01285	8.82989	5.37958	4.00497e-06	0.00150787	4.26216	2.01789	0.495566	activating transcription factor 3
CLAPS1	AB015319	Hs.57600	0.900756	8.95117	5.36362	4.88735e-06	0.00175246	4.08935	1.86704	0.535606	adaptor-related protein complex 1, sigma 1 subunit
FLJ10726	AK001588	Hs.268561	-0.714091	7.68147	-5.4863	5.26992e-06	0.00179956	4.04307	0.609589	-1.64045	hypothetical protein FLJ10726
MVD	U49260	Hs.3828	0.912504	9.27917	5.27907	5.49665e-06	0.00179956	3.96694	1.88231	0.531262	mevalonate (diphospho) decarboxylase
H105E3	NM_015922	Hs.57698	0.612344	9.85097	5.36329	5.7453e-06	0.00180259	3.95264	1.52874	0.654133	NAD(P) dependent steroid dehydrogenase-like; H105e3
SLC2A1	K03195	Hs.169902	-0.891558	9.01232	-5.17737	7.56792e-06	0.00224081	3.66879	0.539032	-1.85518	solute carrier family 2 (facilitated glucose transporter), member 1
SOX9	NM_000346	Hs.2316	0.615034	9.96126	5.17032	7.7372e-06	0.00224081	3.64817	1.53159	0.652915	SRY (sex-determining region Y)-box 9 (campomelic dysplasia, autosomal sex-reversal)
FLJ20323	AK000330	Hs.83937	-0.617489	8.24864	-5.19655	1.45431e-05	0.00405591	3.1286	0.651804	-1.5342	hypothetical protein
EIF2B5	U23028	Hs.2437	-0.338642	9.04865	-4.85869	2.05063e-05	0.00551474	2.73993	0.790785	-1.26457	eukaryotic translation initiation factor 2B, subunit 5 (epsilon, 82kD)
DKFZP586J1624	AL117660	Hs.4964	0.550282	8.83948	4.83247	2.64163e-05	0.00685913	2.52329	1.46437	0.682887	DKFZP586J1624 protein
PLAB	AB000584	Hs.116577	0.729118	10.1955	4.73201	3.03925e-05	0.0075676	2.37364	1.65762	0.603273	prostate differentiation factor
IGFBP1	M74587	Hs.102122	-0.865227	7.95519	-4.86347	3.15109e-05	0.0075676	2.38893	0.54896	-1.82163	insulin-like growth factor binding protein 1
DLST	S72422	Hs.250801	0.660582	9.01189	4.74822	3.21598e-05	0.0075676	2.33339	1.58072	0.632623	dihydrolipoamide S-succinyltransferase (E2 component of 2-oxo-glutarate complex)
PA2G4	U59435	Hs.5181	-0.558526	9.37453	-4.75316	3.35346e-05	0.00765199	2.30107	0.678995	-1.47276	proliferation-associated 2G4, 38kD
FLJ20612	AK000619	Hs.279552	1.21382	8.29745	4.79573	3.56963e-05	0.00790568	2.26498	2.31951	0.431126	hypothetical protein FLJ20612
DHCR7	AF034544	Hs.11806	0.722741	10.6694	4.66895	3.69411e-05	0.00794762	2.19209	1.65031	0.605945	7-dehydrocholesterol reductase
PREP	X74496	Hs.86978	-0.576888	9.18624	-4.73659	3.97438e-05	0.00831308	2.15717	0.670408	-1.49163	prolyl endopeptidase
TPT	NM_014317	Hs.279865	-0.580738	8.77971	-4.65138	5.4226e-05	0.0110357	1.87546	0.668622	-1.49561	trans-prenyltransferase
PSCA	AF043498	Hs.20166	0.951641	7.62434	4.63493	6.05774e-05	0.0120039	1.6492	1.93407	0.517044	prostate stem cell antigen
DKFZP434K115	AL117639	Hs.43299	-0.55645	8.66572	-4.48321	7.9078e-05	0.0151976	1.50967	0.679973	-1.47065	DKFZP434K115 protein
IL15RA	U31628	Hs.12503	-0.373333	8.04246	-4.47289	8.15162e-05	0.0151976	1.48143	0.771997	-1.29534	interleukin 15 receptor, alpha
DKFZP434J214	AL080156	Hs.12813	-0.719025	9.40994	-4.43521	8.2749e-05	0.0151976	1.45442	0.607508	-1.64607	DKFZP434J214 protein
ACADVL	L46590	Hs.82208	0.410191	9.84742	4.49259	9.08586e-05	0.0162897	1.40292	1.32886	0.752524	acyl-Coenzyme A dehydrogenase, very long chain
GRIN1	L13266	Hs.105	0.733578	8.52233	4.3928	9.39599e-05	0.0164539	1.33642	1.66276	0.601411	glutamate receptor, ionotropic, N-methyl D-aspartate 1
ALDH6	U07919	Hs.75746	-1.77116	8.34856	-4.37027	0.000100509	0.0172008	1.27386	0.292974	-3.41327	aldehyde dehydrogenase 6
OR2H3	L35475	Hs.248169	1.00158	7.61866	4.41471	0.000113343	0.018695	1.11881	2.00219	0.499452	olfactory receptor, family 2, subfamily H, member 3
NRP1	AL121748	Hs.69285	-0.689159	8.02964	-4.43272	0.000114206	0.018695	1.19839	0.620215	-1.61234	neuropilin 1
	AB033025	Hs.50081	-0.67725	8.02439	-4.37912	0.000118768	0.0190281	1.14596	0.625356	-1.59909	Homo sapiens mRNA; cDNA DKFZp586O0118 (from clone DKFZp586O0118)
KIAA0848	AB020655	Hs.101745	-0.676577	7.8445	-4.54047	0.00012157	0.0190714	1.20307	0.625648	-1.59834	KIAA0848 protein
ORC5L	U92538	Hs.153138	-0.468296	8.08833	-4.32692	0.000125081	0.0192217	1.08363	0.722818	-1.38347	origin recognition complex, subunit 5 (yeast homolog)-like
	AL022163	Hs.247769	0.481358	10.9341	4.26213	0.000128266	0.0193169	1.03613	1.39606	0.716303	Human DNA sequence from clone 551E13 on chromosome Xp11.2-11.3 Contains farnesyl pyrophosphate synthetase pseudogene, VT4 protein pseudogene, EST, GSS
FLJ20516	AK000523	Hs.70811	-0.798946	9.1391	-4.24608	0.000151656	0.0218684	0.898367	0.574769	-1.73983	hypothetical protein FLJ20516
KIAA0117	AL133010	Hs.174135	-0.447508	9.59481	-4.20419	0.000152792	0.0218684	0.874031	0.733308	-1.36368	KIAA0117 protein
C21ORF1	Z50022	Hs.111126	-0.4862	8.28899	-4.24603	0.000158379	0.0218684	0.864577	0.713903	-1.40075	chromosome 21 open reading frame 1
FNTA	L10413	Hs.138381	-0.482572	8.6371	-4.23063	0.000158704	0.0218684	0.856244	0.715701	-1.39723	farnesyltransferase, CAAX box, alpha
U2AF65	X64044	Hs.7655	1.07017	9.8737	4.29345	0.000159729	0.0218684	0.878276	2.09969	0.476261	U2 small nuclear ribonucleoprotein auxiliary factor (65kD)
GUCY2D	M92432	Hs.1974	0.614654	8.7585	4.20059	0.00016652	0.022391	0.805607	1.53119	0.653087	guanylate cyclase 2D, membrane (retina-specific)
PRKRA	AF072860	Hs.18571	-0.474765	8.57737	-4.18718	0.000180287	0.0238168	0.73805	0.719584	-1.38969	protein kinase, interferon-inducible double stranded RNA dependent activator
PPARG	L40904	Hs.100724	-0.428694	9.85785	-4.14243	0.000190594	0.0247444	0.674821	0.742934	-1.34601	peroxisome proliferative activated receptor, gamma
TPD52	U18914	Hs.2384	-0.482901	7.88353	-4.22071	0.000196072	0.0250241	0.709009	0.715538	-1.39755	tumor protein D52
H1F0	BC000145	Hs.226117	0.569506	10.2138	4.10078	0.000208432	0.0261582	0.586647	1.48402	0.673848	H1 histone family, member 0
DSIPI	AL110191	Hs.75450	0.63218	9.28834	4.08915	0.00021581	0.0265679	0.554484	1.54991	0.645201	delta sleep inducing peptide, immunoreactor
	NM_021158	Hs.26802	0.606363	8.99932	4.09605	0.000218753	0.0265679	0.547318	1.52242	0.656851	Human DNA sequence from clone RP5-1103G7 on chromosome 20p12.2-13. Contains up to five unknown novel genes, the gene for a novel protein kinase domains containing protein similar to phosphoprotein C8FW an the SOX22 gene for SRY (sex-determining region Y)-
KIAA0288	AB006626	Hs.91400	-0.518563	8.14596	-4.11985	0.000228404	0.0272997	0.52518	0.698067	-1.43253	histone deacetylase A
SLC25A15	NM_014252	Hs.78457	-0.485692	8.20051	-4.0814	0.000236673	0.027846	0.480103	0.714154	-1.40026	solute carrier family 25 (mitochondrial carrier; ornithine transporter) member 15
TNRC15	AB014542	Hs.6673	-0.578187	8.531	-4.0511	0.000258688	0.029968	0.423128	0.669805	-1.49297	trinucleotide repeat containing 15
FBI1	AF000561	Hs.104640	0.72292	11.2472	4.01564	0.000277493	0.0316594	0.327431	1.65052	0.60587	HIV-1 inducer of short transcripts binding protein
SQSTM1	U46751	Hs.182248	0.780328	12.0163	3.96675	0.000310649	0.0349132	0.217986	1.71752	0.582234	sequestosome 1
MTRR	AF025794	Hs.153792	-0.499292	8.94253	-3.98333	0.000338365	0.0362977	0.161487	0.707454	-1.41352	5-methyltetrahydrofolate-homocysteine methyltransferase reductase
DLX4	U73328	Hs.172648	1.34323	7.2885	4.14371	0.000339952	0.0362977	0.0628203	2.53718	0.394139	distal-less homeobox 4
GLP2R	AF105367	Hs.248202	-1.58904	8.1802	-4.0083	0.000340693	0.0362977	0.181512	0.332392	-3.00849	glucagon-like peptide 2 receptor
DKFZP586M1824	AL117665	Hs.25882	-0.901553	8.28043	-3.96695	0.000342249	0.0362977	0.144899	0.53531	-1.86808	DKFZP586M1824 protein
POLR2F	Z27113	Hs.46405	-0.445658	9.89922	-3.93508	0.000351664	0.0367782	0.108714	0.734249	-1.36194	polymerase (RNA) II (DNA directed) polypeptide F
	AK000660	Hs.180059	-0.438884	9.42194	-3.91523	0.000361741	0.0372677	0.0775255	0.737705	-1.35556	Homo sapiens cDNA FLJ20653 fis, clone KAT01739
PDI	U19948	Hs.66581	1.21493	7.25804	4.09109	0.000366243	0.0372677	0.0018234	2.3213	0.430794	protein disulfide isomerase
MY047	AF063605	Hs.11000	-0.6555	7.93549	-4.00374	0.000376158	0.0376958	0.091333	0.634855	-1.57516	MY047 protein
AGPAT2	AF000237	Hs.209119	0.384541	9.51253	3.93026	0.000380462	0.0376958	0.0471371	1.30544	0.766023	1-acylglycerol-3-phosphate O-acyltransferase 2 (lysophosphatidic acid acyltransferase, beta)
FLJ10694	AK001556	Hs.171835	-0.375484	9.2926	-3.90753	0.000393223	0.0384541	0.0110355	0.770847	-1.29727	hypothetical protein FLJ10694
HSPC154	NM_014177	Hs.7922	-0.486883	8.42233	-3.919	0.000406709	0.0384661	-0.00850561	0.713565	-1.40141	HSPC154 protein
NEFH	X15306	Hs.198760	-0.447786	8.45241	-3.95641	0.000410511	0.0384661	0.00288508	0.733167	-1.36395	neurofilament, heavy polypeptide (200kD)
	AC004744	Hs.249120	-1.13038	7.49094	-4.00465	0.000412827	0.0384661	0.0481012	0.456797	-2.18916	Homo sapiens BAC clone GS465N13 from 7p15-p21
LOC51673	NM_016140	Hs.110453	0.745635	10.5814	3.91295	0.000413779	0.0384661	-0.0244202	1.67671	0.596405	brain specific protein
CUGBP1	U63289	Hs.81248	0.678488	9.6132	3.85818	0.000440263	0.0404291	-0.0984747	1.60046	0.62482	CUG triplet repeat, RNA-binding protein 1
ZIC1	D76435	Hs.41154	0.665363	8.59576	3.87433	0.000461894	0.0419044	-0.12597	1.58597	0.63053	Zic family member 1 (odd-paired Drosophila homolog)
H2AFO	L19779	Hs.795	0.683533	9.62514	3.85315	0.000490548	0.0439741	-0.181502	1.60607	0.622638	H2A histone family, member O
AHNAK	M80899	Hs.76549	0.647019	9.86622	3.80633	0.000511853	0.0449696	-0.237237	1.56593	0.638598	AHNAK nucleoprotein (desmoyokin)
	AB037848	Hs.12365	-0.556136	8.87249	-3.81305	0.000516678	0.0449696	-0.240665	0.680121	-1.47033	Homo sapiens mRNA for KIAA1427 protein, partial cds
EIF2B2	AF035280	Hs.170001	-0.398	9.28562	-3.80734	0.000525236	0.0449696	-0.255795	0.75891	-1.31768	eukaryotic translation initiation factor 2B, subunit 2 (beta, 39kD)
FER1L3	NM_013451	Hs.43087	-0.806143	9.07113	-3.80366	0.000530823	0.0449696	-0.265538	0.571909	-1.74853	fer-1 (C. elegans)-like 3
SPINT1	AB000095	Hs.233950	0.368116	10.5189	3.78033	0.000537228	0.0449696	-0.286694	1.29067	0.774794	serine protease inhibitor, Kunitz type 1
PIGF	D13435	Hs.166982	-0.469221	8.87305	-3.84547	0.000537485	0.0449696	-0.253183	0.722355	-1.38436	phosphatidylinositol glycan, class F
NVL	U68140	Hs.58927	-0.470676	8.10894	-3.81037	0.000572399	0.0473645	-0.286936	0.721626	-1.38576	nuclear VCP-like
FLJ10099	AK000961	Hs.278619	0.361862	10.2754	3.75378	0.000595885	0.047734	-0.377096	1.28508	0.77816	hypothetical protein FLJ10099
	AL049382	Hs.62601	-0.523351	8.84327	-3.75349	0.000596387	0.047734	-0.377872	0.695754	-1.43729	Homo sapiens mRNA; cDNA DKFZp586K1318 (from clone DKFZp586K1318)
LSM6	AJ238098	Hs.42438	-0.506555	9.34899	-3.7599	0.000601887	0.047734	-0.381189	0.703901	-1.42065	Sm protein F
FLJ20315	AK000322	Hs.18457	0.432011	10.2316	3.73592	0.000611296	0.047734	-0.405431	1.34911	0.741228	hypothetical protein FLJ20315
	AL122047	Hs.23360	-0.513364	8.15677	-3.75322	0.000613507	0.047734	-0.398781	0.700587	-1.42737	Homo sapiens mRNA; cDNA DKFZp434E0517 (from clone DKFZp434E0517)
	AL021807	Hs.204383	0.780137	12.0289	3.7336	0.000615423	0.047734	-0.411615	1.71729	0.582312	Homo sapiens DNA sequence from PAC 86C11 on chromosome 6p21.31-22.1. Contains histone genes H2A/l,H2B.1A,H4,H2A.1b,H3 pseudogene, pheromone receptor pseudogene, ESTs, STS and CpG island
FACL1	L09229	Hs.278333	0.370627	9.14216	3.74885	0.000621239	0.047734	-0.410302	1.29291	0.773446	fatty-acid-Coenzyme A ligase, long-chain 1
KIAA0303	AB002301	Hs.54985	1.78307	7.52838	3.79626	0.000638899	0.048595	-0.330721	3.44157	0.290565	KIAA0303 protein
ALDH3	M74542	Hs.575	-0.578975	10.0655	-3.71034	0.000658344	0.0494354	-0.473545	0.669439	-1.49379	aldehyde dehydrogenase 3
FLJ10315	AK001177	Hs.25544	-0.61443	7.95895	-3.76986	0.000663078	0.0494354	-0.393278	0.653188	-1.53095	hypothetical protein FLJ10315
T= 6hr
Gene Symbol	GenBank ID	Unigene ID	M	A	t	P.Value	adj.P.Val	B	FC	invFC	Gene_description
KCNG2	AJ011021	Hs.247905	-2.67151	7.47043	-9.7707	2.23977e-10	1.68655e-06	11.5802	0.156963	-6.37094	potassium voltage-gated channel, subfamily G, member 2
KIAA0373	AB002371	Hs.150444	-2.62945	7.81828	-8.29471	3.71776e-09	1.39974e-05	9.59016	0.161606	-6.1879	KIAA0373 gene product
FCN1	S80990	Hs.252136	-3.14281	8.42871	-7.34719	9.65576e-09	2.21474e-05	9.49857	0.113219	-8.83243	ficolin (collagen/fibrinogen domain-containing) 1
GRO3	M36821	Hs.89690	-2.97693	7.54823	-7.93693	1.17649e-08	2.21474e-05	8.67004	0.127015	-7.87311	GRO3 oncogene
	AL049337	Hs.132571	-2.09574	7.93002	-7.69901	2.13211e-08	3.21095e-05	8.20646	0.233947	-4.27447	Homo sapiens mRNA; cDNA DKFZp564P016 (from clone DKFZp564P016)
HYAL3	AF040710	Hs.129910	1.81205	7.54334	6.66704	3.65282e-07	0.000458429	5.92746	3.51141	0.284786	hyaluronoglucosaminidase 3
KIAA0176	D79998	Hs.4935	-1.16882	8.58889	-5.95255	7.95745e-07	0.000855994	5.54851	0.444784	-2.24828	KIAA0176 protein
KIAA0848	AB020655	Hs.101745	1.75377	7.8445	6.35623	1.16104e-06	0.00109283	4.97124	3.37239	0.296526	KIAA0848 protein
MY047	AF063605	Hs.11000	1.87851	7.93549	5.7369	2.87971e-06	0.00224765	4.24369	3.67696	0.271964	MY047 protein
FLJ20558	AK000565	Hs.38681	-2.12899	7.49738	-6.20229	2.98492e-06	0.00224765	4.18153	0.228618	-4.37411	hypothetical protein FLJ20558
	AC004475	Hs.15075	-1.26588	7.82121	-5.27035	1.07499e-05	0.0073588	3.13751	0.415845	-2.40474	Homo sapiens mRNA; cDNA DKFZp434E2216 (from clone DKFZp434E2216); partial cds
CYP4A11	L04751	Hs.1645	1.32528	7.64348	5.16583	1.44484e-05	0.00813114	2.88786	2.50582	0.399071	cytochrome P450, subfamily IVA, polypeptide 11
	AL031687	Hs.251450	-1.74717	8.69272	-4.99645	1.50871e-05	0.00813114	2.95925	0.297886	-3.35698	Human DNA sequence from clone 998H6 on chromosome 20q13.1. Contains the 5' end of the ortholog of rat PB-Cadherin, ESTs, STSs, GSS, two putative CpG islands, genomic marker D20S17 and a ca repeat polymorphism
PMVK	L77213	Hs.30954	-0.836538	9.74561	-4.95647	1.51177e-05	0.00813114	3.02574	0.559986	-1.78576	phosphomevalonate kinase
PLAB	AB000584	Hs.116577	0.938138	10.1955	4.71618	3.19198e-05	0.0160237	2.33221	1.91605	0.521906	prostate differentiation factor
CHN1	X51408	Hs.169965	-1.24349	8.13098	-4.74623	4.12065e-05	0.0193928	2.08864	0.42235	-2.3677	chimerin (chimaerin) 1
B9	AB030506	Hs.11955	-1.12878	8.17497	-4.70194	4.68463e-05	0.0197151	1.97538	0.457303	-2.18673	B9 protein
CTSC	X87212	Hs.10029	-0.548047	9.88208	-4.59002	4.71277e-05	0.0197151	1.971	0.683945	-1.46211	cathepsin C
PHB	NM_002634	Hs.75323	-0.553024	11.1034	-4.55958	5.17551e-05	0.0205114	1.88422	0.68159	-1.46716	prohibitin
CYP39A1	AF237982	Hs.20766	0.930824	8.06121	4.59785	5.63866e-05	0.0212296	1.82145	1.90636	0.524559	oxysterol 7alpha-hydroxylase
	AC007954	Hs.189019	-1.49297	7.47215	-4.68298	6.54404e-05	0.023465	1.70202	0.35528	-2.81468	Untitled
	AK000178	Hs.24743	0.582176	9.48709	4.43515	7.91293e-05	0.0252396	1.49674	1.49711	0.667955	Untitled
FLJ20171	Hs.Cy3-fixC	Hs.Cy3-fixC	-3.48693	8.16062	-4.4647	7.94438e-05	0.0252396	1.50994	0.0891929	-11.2117	hypothetical protein FLJ20171
FLJ10462	AK001927	Hs.100895	-0.953934	8.25431	-4.55762	8.04449e-05	0.0252396	1.43075	0.516223	-1.93715	hypothetical protein FLJ10462
FLJ20303	AL137737	Hs.17138	-0.641706	10.2269	-4.30867	0.000115903	0.0348312	1.14364	0.640955	-1.56017	hypothetical protein FLJ20303
BECN1	L38932	Hs.12272	-1.61191	8.88406	-4.31014	0.000120267	0.0348312	1.11525	0.327165	-3.05656	beclin 1 (coiled-coil, myosin-like BCL2-interacting protein)
FLJ20199	AK000206	Hs.44579	-1.41081	7.48641	-4.41648	0.000135446	0.0377744	0.995176	0.3761	-2.65886	hypothetical protein FLJ20199
GNE	NM_005476	Hs.5920	0.750992	9.47234	4.26041	0.000158975	0.0417053	0.895665	1.68295	0.594195	UDP-N-acetylglucosamine-2-epimerase/N-acetylmannosamine kinase
CLAPS3	U91932	Hs.80917	0.665791	10.6139	4.1876	0.000160618	0.0417053	0.83679	1.58644	0.630343	adaptor-related protein complex 3, sigma 1 subunit
DJ159A19.3	U79259	Hs.10700	-0.73578	9.53389	-4.17537	0.000166639	0.0418265	0.802822	0.600493	-1.6653	hypothetical protein
	AJ006206	Hs.247857	0.902245	9.06698	4.21669	0.000180308	0.0424519	0.780558	1.86897	0.535053	Homo sapiens MUC-B1 gene, partial, 5'end
DBT	X66785	Hs.139410	2.16708	13.2556	4.20125	0.000180407	0.0424519	0.752678	4.49114	0.222661	dihydrolipoamide branched chain transacylase (E2 component of branched chain keto acid dehydrogenase complex; maple syrup urine disease)
CAMP-GEFII	U78516	Hs.91971	1.16531	7.53182	4.26452	0.000217671	0.0496685	0.595908	2.24281	0.445869	cAMP-regulated guanine nucleotide exchange factor II
T= 8hr
Gene_symbol	GenBank ID	Unigene ID	M	A	t	P.Value	adj.P.Val	B	FC	InvFC	Gene_description
COPA	NM_004371	Hs.75887	1.10327	9.20281	7.90854	1.77544e-09	1.33691e-05	11.2031	2.14841	0.465461	coatomer protein complex, subunit alpha
ASNS	AK000379	Hs.75692	0.660602	9.75501	6.10076	4.5373e-07	0.00170829	6.21659	1.58074	0.632614	asparagine synthetase
PRKCZ	Z15108	Hs.78793	0.96957	9.20776	5.91798	8.85184e-07	0.00222181	5.34112	1.95826	0.510658	protein kinase C, zeta
C19ORF3	AF089816	Hs.6454	1.46519	10.7999	5.69528	1.47775e-06	0.00278186	5.13816	2.761	0.362187	chromosome 19 open reading frame 3
HSAJ2425	AJ002425	Hs.194790	0.776864	8.17752	5.70346	2.82697e-06	0.00364531	4.58363	1.7134	0.583634	p65 protein
PEX16	NM_004813	Hs.100915	1.56338	9.49118	5.62265	2.90463e-06	0.00364531	4.54749	2.95545	0.338358	peroxisomal biogenesis factor 16
EIF4EL3	AF038957	Hs.19122	-0.752002	10.044	-5.5266	4.69417e-06	0.00491281	3.91426	0.593779	-1.68413	eukaryotic translation initiation factor 4E-like 3
HSPC210	AK000796	Hs.4104	-0.678746	8.91314	-5.34226	5.21945e-06	0.00491281	3.99744	0.624708	-1.60075	hypothetical protein
PTPRT	AF043644	Hs.225952	1.78785	8.15203	5.27641	7.45545e-06	0.00623772	3.68325	3.45299	0.289604	protein tyrosine phosphatase, receptor type, T
TIEG	S81439	Hs.82173	0.952813	10.6193	5.14762	8.86991e-06	0.00638696	3.50855	1.93564	0.516624	TGFB inducible early growth response
PA2G4	U59435	Hs.5181	-0.744997	9.37453	-5.17664	9.33023e-06	0.00638696	3.47304	0.596669	-1.67597	proliferation-associated 2G4, 38kD
	AC006276	Hs.99093	0.698188	10.2463	5.07336	1.04876e-05	0.00658099	3.35066	1.62247	0.616346	Homo sapiens chromosome 19, cosmid R28379
CTBP2	AF016507	Hs.171391	-0.630755	10.3632	-5.09078	1.30003e-05	0.00753016	3.17621	0.645839	-1.54837	C-terminal binding protein 2
FXR2	U31501	Hs.52788	1.4304	10.0591	4.99532	1.42205e-05	0.00764858	3.07781	2.69522	0.371027	fragile X mental retardation, autosomal homolog 2
NINJ1	U72661	Hs.11342	1.33681	8.55751	4.9697	1.74601e-05	0.00794213	2.88797	2.52593	0.395894	ninjurin 1; nerve injury-induced protein-1
SECTM1	U77643	Hs.95655	1.33671	8.96919	4.91786	1.80657e-05	0.00794213	2.85941	2.52575	0.395921	secreted and transmembrane 1
PTK9	U02680	Hs.82643	-0.654428	11.1822	-4.89718	1.81892e-05	0.00794213	2.84813	0.635327	-1.57399	protein tyrosine kinase 9
	S82470	Hs.78768	1.68224	11.2021	4.92084	1.90094e-05	0.00794213	2.81825	3.20926	0.311599	BB1
BNIP1	NM_013979	Hs.77572	1.10509	8.77456	4.86608	2.00399e-05	0.00794213	2.7597	2.15112	0.464875	BCL2/adenovirus E1B 19kD-interacting protein 1
HSD17B2	L40802	Hs.155109	-0.579544	8.69405	-4.83439	2.62641e-05	0.00868307	2.52886	0.669175	-1.49438	hydroxysteroid (17-beta) dehydrogenase 2
CSPG5	AF059274	Hs.45127	1.60099	8.17664	4.79133	2.66779e-05	0.00868307	2.50372	3.03352	0.329651	chondroitin sulfate proteoglycan 5 (neuroglycan C)
RAB6B	AF166492	Hs.277445	1.39812	8.73142	4.8483	2.68134e-05	0.00868307	2.51582	2.63557	0.379424	small GTPase RAB6B
RLF	U22377	Hs.13321	0.874647	7.77454	4.85158	2.83488e-05	0.00868307	2.46067	1.83356	0.545387	rearranged L-myc fusion sequence
DRD4	L12398	Hs.99922	1.69935	8.06863	4.80057	2.90788e-05	0.00868307	2.43599	3.24754	0.307925	dopamine receptor D4
ANXA13	Z11502	Hs.181107	-0.565158	11.2399	-4.75411	2.99093e-05	0.00868307	2.39941	0.675881	-1.47955	annexin A13
EIF2B5	U23028	Hs.2437	-0.404311	9.04865	-4.73641	2.99814e-05	0.00868307	2.39214	0.755597	-1.32346	eukaryotic translation initiation factor 2B, subunit 5 (epsilon, 82kD)
CDC10	S72008	Hs.184326	-0.5722	10.1194	-4.7153	3.20066e-05	0.00892629	2.33251	0.67259	-1.48679	cell division cycle 10 (homologous to CDC10 of S. cerevisiae)
L13	NM_014078	Hs.43946	-0.810867	12.3252	-4.6897	3.64407e-05	0.00915503	2.21924	0.570039	-1.75426	L13 protein
	AB037851	Hs.126914	-1.46298	8.72724	-4.73832	3.71875e-05	0.00915503	2.21746	0.362742	-2.75678	Homo sapiens mRNA; cDNA DKFZp434F1728 (from clone DKFZp434F1728); partial cds
IL15RA	U31628	Hs.12503	-0.483883	8.04246	-4.73356	3.77177e-05	0.00915503	2.20455	0.71505	-1.3985	interleukin 15 receptor, alpha
ADORA1	L22214	Hs.77867	1.29184	7.98615	4.757	3.99396e-05	0.00915503	2.16495	2.44839	0.408431	adenosine A1 receptor
MLN64	D38255	Hs.77628	1.41663	10.0809	4.6284	4.18695e-05	0.00915503	2.08753	2.66961	0.374586	steroidogenic acute regulatory protein related
CTRC	S82198	Hs.8709	1.40754	9.16617	4.62664	4.20976e-05	0.00915503	2.08257	2.65285	0.376953	chymotrypsin C (caldecrin)
IL4R	AC004525	Hs.75545	0.862725	9.66201	4.63644	4.289e-05	0.00915503	2.07063	1.81847	0.549913	interleukin 4 receptor
KIAA0112	D25218	Hs.71827	1.18483	10.2374	4.63132	4.35671e-05	0.00915503	2.05635	2.27337	0.439876	KIAA0112 protein; homolog of yeast ribosome biogenesis regulatory protein RRS1
	M94547	Hs.75636	0.88899	8.68041	4.60972	4.43523e-05	0.00915503	2.035	1.85188	0.539992	HUMMLC2At; Homo sapiens; ; 593 base-pairs
HSPC166	NM_014186	Hs.279836	-0.706705	8.96955	-4.63752	4.49849e-05	0.00915503	2.03244	0.612718	-1.63207	HSPC166 protein
RRM1	X59543	Hs.2934	-0.906461	11.9296	-4.55498	5.24918e-05	0.0101232	1.88139	0.533492	-1.87444	ribonucleotide reductase M1 polypeptide
PITPNM	X98654	Hs.93837	2.15817	8.93096	4.5672	5.29824e-05	0.0101232	1.87795	4.46349	0.22404	phosphatidylinositol transfer protein, membrane-associated
ACADSB	U12778	Hs.81934	1.13058	8.29546	4.57845	5.37754e-05	0.0101232	1.86969	2.18947	0.456732	acyl-Coenzyme A dehydrogenase, short/branched chain
FLJ11320	AK000527	Hs.12211	0.741135	9.56604	4.49118	6.67652e-05	0.012262	1.66721	1.67149	0.598269	hypothetical protein FLJ11320
NPEPPS	AJ132583	Hs.132243	-0.613512	10.0228	-4.49745	6.86419e-05	0.0123065	1.6472	0.653604	-1.52998	aminopeptidase puromycin sensitive
FLJ10547	AK001409	Hs.274356	0.863947	9.94839	4.46585	7.21005e-05	0.012626	1.59715	1.82001	0.549447	hypothetical protein FLJ10547
P2RX2	NM_016318	Hs.258580	1.78814	8.03793	4.48452	7.48974e-05	0.0128177	1.57324	3.45369	0.289545	purinergic receptor P2X, ligand-gated ion channel, 2
KIAA0543	AB011115	Hs.98507	1.57771	8.18125	4.45895	8.08146e-05	0.013523	1.50394	2.98496	0.335013	KIAA0543 protein
TITF1	U33749	Hs.197764	1.82098	9.32617	4.4447	8.43093e-05	0.0137377	1.46537	3.53321	0.283029	thyroid transcription factor 1
CLU	M25915	Hs.75106	1.09181	9.05901	4.38805	9.12427e-05	0.0137377	1.38267	2.13142	0.469172	clusterin (complement lysis inhibitor, SP-40,40, sulfated glycoprotein 2, testosterone-repressed prostate message 2, apolipoprotein J)
NEDD8	D23662	Hs.75512	-0.538601	9.92913	-4.3825	9.27854e-05	0.0137377	1.36741	0.688438	-1.45256	neural precursor cell expressed, developmentally down-regulated 8
CL24751	AF070530	Hs.29344	1.71764	10.4017	4.38223	9.28618e-05	0.0137377	1.36666	3.28897	0.304046	hypothetical protein, clone 24751
PIP5K1A	U78575	Hs.149255	1.41305	9.62982	4.40831	9.39239e-05	0.0137377	1.36699	2.66299	0.375518	phosphatidylinositol-4-phosphate 5-kinase, type I, alpha
PIK3C2B	Y11312	Hs.132463	1.91234	10.8721	4.40806	9.3993e-05	0.0137377	1.36632	3.76419	0.265661	phosphoinositide-3-kinase, class 2, beta polypeptide
FUT7	AB012668	Hs.457	1.97283	9.04835	4.36103	9.89966e-05	0.0137377	1.30841	3.92537	0.254753	fucosyltransferase 7 (alpha (1,3) fucosyltransferase)
ZNF205	AF060865	Hs.13128	1.72064	11.0948	4.39055	9.90016e-05	0.0137377	1.31903	3.29582	0.303415	zinc finger protein 205
LAGE-1	AJ223040	Hs.87225	0.93636	9.99322	4.33989	0.000101325	0.0137377	1.2823	1.91369	0.522549	LAGE-1 protein
FLJ10483	AK001345	Hs.6877	-0.606287	8.58588	-4.51699	0.00010299	0.0137377	1.33072	0.656885	-1.52234	hypothetical protein FLJ10483
KIAA1090	AB029013	Hs.278442	1.57493	10.711	4.34723	0.000103202	0.0137377	1.27053	2.97921	0.33566	KIAA1090 protein
DKFZP566E144	AL110239	Hs.7527	-0.514226	9.68107	-4.42543	0.000103991	0.0137377	1.29243	0.700168	-1.42823	DKFZP566E144 protein
HMOX1	NM_002133	Hs.202833	1.21171	9.51641	4.32011	0.0001076	0.0137809	1.22761	2.31612	0.431757	heme oxygenase (decycling) 1
	AF052122	Hs.130712	0.907136	8.6929	4.32893	0.000109049	0.0137809	1.22037	1.87532	0.533243	Homo sapiens clone 23929 mRNA sequence
FLJ20500	AK000507	Hs.111244	1.00249	8.6165	4.36646	0.000111415	0.0137809	1.21717	2.00345	0.499138	hypothetical protein
PIN	U32944	Hs.5120	-0.644938	11.7382	-4.32114	0.000111638	0.0137809	1.199	0.63952	-1.56367	dynein, cytoplasmic, light polypeptide
BUB1	AF053305	Hs.98658	-0.57061	9.47613	-4.30917	0.000115731	0.013978	1.16624	0.673332	-1.48515	budding uninhibited by benzimidazoles 1 (yeast homolog)
CRYGB	NM_005210	Hs.248102	1.44408	8.75993	4.33424	0.000116948	0.013978	1.16732	2.72088	0.367528	crystallin, gamma B
SPS2	U43286	Hs.118725	-0.591946	9.91348	-4.28651	0.000119142	0.0140177	1.13489	0.663447	-1.50728	selenophosphate synthetase 2
HNRPDL	D89678	Hs.170311	0.923456	9.39506	4.32199	0.000121258	0.0140472	1.13437	1.89665	0.527244	heterogeneous nuclear ribonucleoprotein D-like
TRDN	NM_006073	Hs.68731	2.28433	9.38612	4.28351	0.000130191	0.0146843	1.06425	4.87138	0.20528	triadin
CBX6	NM_014292	Hs.107374	0.639624	8.54972	4.26878	0.000130657	0.0146843	1.05585	1.55792	0.64188	chromobox homolog 6
TAX1BP1	AK000098	Hs.5437	-0.710624	11.3627	-4.26453	0.000137751	0.0151414	1.01289	0.611056	-1.63651	Tax1 (human T-cell leukemia virus type I) binding protein 1
SGCA	L34355	Hs.99931	0.947797	9.07159	4.2486	0.000138806	0.0151414	1.00081	1.92893	0.518423	sarcoglycan, alpha (50kD dystrophin-associated glycoprotein)
MYO1E	X98411	Hs.121555	1.88399	8.53843	4.24394	0.000140757	0.0151414	0.988117	3.69094	0.270934	myosin IE
AF038169	AF038169	Hs.145567	1.9891	9.18127	4.22659	0.00014281	0.0151459	0.970071	3.96989	0.251896	hypothetical protein
GJB1	X04325	Hs.2679	1.16087	10.6797	4.23359	0.000145189	0.0151843	0.959921	2.23593	0.447242	gap junction protein, beta 1, 32kD (connexin 32, Charcot-Marie-Tooth neuropathy, X-linked)
DGKZ	U94905	Hs.89981	2.08862	9.69835	4.20319	0.000153251	0.0156102	0.905915	4.25342	0.235105	diacylglycerol kinase, zeta (104kD)
SWAP2	AF042800	Hs.43543	0.811267	10.1484	4.20285	0.000153407	0.0156102	0.904986	1.75475	0.569881	suppressor of white apricot homolog 2
HSU15552	U15552	Hs.85769	-0.581084	10.2968	-4.18997	0.000159476	0.0160114	0.869718	0.668461	-1.49597	acidic 82 kDa protein mRNA
	AL080151	Hs.97823	1.45112	8.9777	4.18377	0.000162482	0.0160986	0.852744	2.73421	0.365737	Homo sapiens mRNA; cDNA DKFZp434D024 (from clone DKFZp434D024)
LOC51676	AL137735	Hs.182416	1.52011	9.19981	4.18797	0.000166401	0.0162004	0.835925	2.86813	0.34866	ankyrin repeat-containing protein ASB-2
HECH	AF136630	Hs.278554	-0.776494	12.7038	-4.22311	0.000169303	0.0162004	0.836272	0.583784	-1.71296	heterochromatin-like protein 1
DKFZP586M121	AL050138	Hs.63348	1.20348	8.34085	4.21301	0.000174347	0.0162004	0.809562	2.30295	0.434226	DKFZP586M121 protein
KPNB3	Y08890	Hs.113503	-0.547137	10.1541	-4.18376	0.000175025	0.0162004	0.795069	0.684377	-1.46118	karyopherin (importin) beta 3
MAPK8	L26318	Hs.859	1.4617	9.34179	4.15856	0.000175277	0.0162004	0.783857	2.75432	0.363066	mitogen-activated protein kinase 8
CDKN3	L25876	Hs.84113	-0.651827	9.59491	-4.1564	0.000176419	0.0162004	0.777957	0.636474	-1.57116	cyclin-dependent kinase inhibitor 3 (CDK2-associated dual specificity phosphatase)
	AL138578	Hs.266738	0.818749	9.27663	4.15133	0.000185608	0.0168185	0.736637	1.76388	0.566933	Novel human mRNA from chromosome 22
KIAA0092	D42054	Hs.151791	0.624852	9.01486	4.17357	0.000187617	0.0168185	0.737233	1.54205	0.648486	KIAA0092 gene product
POU3F1	L26494	Hs.1837	0.976704	8.5766	4.12986	0.000191047	0.0169245	0.705586	1.96796	0.508139	POU domain, class 3, transcription factor 1
BTK	NM_000061	Hs.159494	0.835422	7.87446	4.22277	0.000194935	0.0169988	0.72678	1.78438	0.560419	Bruton agammaglobulinemia tyrosine kinase
ARPC5	AF006088	Hs.82425	-0.521096	11.2729	-4.11852	0.000197649	0.0169988	0.674729	0.696842	-1.43505	actin related protein 2/3 complex, subunit 5 (16 kD)
KIAA0631	AB014531	Hs.277543	0.874867	9.68864	4.14088	0.000198658	0.0169988	0.679937	1.83384	0.545304	KIAA0631 protein
FLJ10081	AB037731	Hs.7871	0.619288	9.00732	4.10934	0.000203157	0.0171385	0.649761	1.53612	0.650992	hypothetical protein FLJ10081
ARVCF	U51269	Hs.171900	0.901732	8.97938	4.11818	0.000204842	0.0171385	0.647047	1.86831	0.535244	armadillo repeat gene deletes in velocardiofacial syndrome
PRKX	X85545	Hs.147996	1.06787	8.89939	4.10651	0.000212071	0.0175483	0.615547	2.09633	0.477023	protein kinase, X-linked
DKFZp761A052	AL137509	Hs.184029	0.666342	9.41997	4.08179	0.00022061	0.0178133	0.574925	1.58704	0.630102	hypothetical protein DKFZp761A052
SNRPG	X85373	Hs.77496	-0.943256	12.8524	-4.11763	0.000220956	0.0178133	0.588554	0.520058	-1.92286	small nuclear ribonucleoprotein polypeptide G
EPHA1	M18391	Hs.89839	0.990775	9.4371	4.07614	0.000224365	0.0178133	0.559603	1.98725	0.503208	EphA1
FLJ20207	AK000214	Hs.129014	1.80795	10.0889	4.08695	0.000224736	0.0178133	0.562865	3.50144	0.285597	hypothetical protein FLJ20207
TEGT	X75861	Hs.74637	-0.781234	12.6265	-4.10481	0.000229375	0.0179916	0.554574	0.581869	-1.7186	testis enhanced gene transcript
PSMA6	X59417	Hs.74077	-0.437875	10.8804	-4.08277	0.000235723	0.0182989	0.524517	0.738221	-1.35461	proteasome (prosome, macropain) subunit, alpha type, 6
MCM6	D84557	Hs.155462	-0.55313	9.88273	-4.06864	0.000245711	0.0188797	0.486827	0.68154	-1.46727	minichromosome maintenance deficient (mis5, S. pombe) 6
LOC51053	NM_015895	Hs.234896	-0.561497	9.97316	-4.11225	0.000254057	0.0193238	0.47922	0.677599	-1.4758	geminin
EPHB4	U07695	Hs.155227	1.13719	11.0173	4.02446	0.000261735	0.0194303	0.419793	2.19952	0.454644	EphB4
RELB	M83221	Hs.858	0.807117	9.74856	4.03311	0.000263552	0.0194303	0.41823	1.74971	0.571523	v-rel avian reticuloendotheliosis viral oncogene homolog B (nuclear factor of kappa light polypeptide gene enhancer in B-cells 3)
MAPK14	L35263	Hs.79107	-0.482763	9.31605	-4.05697	0.000263654	0.0194303	0.428054	0.715606	-1.39742	mitogen-activated protein kinase 14
SULT1A1	U52852	Hs.142	2.2465	10.2598	4.01158	0.000271956	0.0194303	0.385041	4.74532	0.210734	sulfotransferase family 1A, phenol-preferring, member 1
SAD1	NM_006590	Hs.12820	-0.441087	9.77106	-4.01067	0.000272691	0.0194303	0.382593	0.736579	-1.35763	SnRNP assembly defective 1 homolog
USP9X	X98296	Hs.77578	-0.592828	8.74998	-4.0698	0.000274687	0.0194303	0.402113	0.663042	-1.5082	ubiquitin specific protease 9, X chromosome (Drosophila fat facets related)
	AL133662	Hs.65135	2.01647	9.36509	4.01763	0.000275871	0.0194303	0.376776	4.04593	0.247162	Homo sapiens mRNA; cDNA DKFZp434E0121 (from clone DKFZp434E0121)
FLJ10349	AK001211	Hs.19333	0.694887	9.72714	4.05084	0.000278719	0.0194303	0.383083	1.61876	0.617758	hypothetical protein FLJ10349
HSPC068	NM_016389	Hs.278987	-0.445269	8.79582	-4.02359	0.000280399	0.0194303	0.366943	0.734447	-1.36157	hypothetical protein
FLJ20424	AK000431	Hs.8886	-0.773972	8.87284	-4.02254	0.000281261	0.0194303	0.372108	0.584805	-1.70997	hypothetical protein FLJ20424
	AF087427	Hs.251503	0.68364	7.65211	4.07446	0.000295487	0.0202233	0.34836	1.60619	0.622592	Homo sapiens clone 7A immunoglobulin heavy chain variable region gene, partial cds
	NM_021158	Hs.26802	0.723498	8.99932	3.99048	0.000298854	0.0202233	0.304184	1.65118	0.605627	Human DNA sequence from clone RP5-1103G7 on chromosome 20p12.2-13. Contains up to five unknown novel genes, the gene for a novel protein kinase domains containing protein similar to phosphoprotein C8FW an the SOX22 gene for SRY (sex-determining region Y)-
FLJ20393	AK000400	Hs.272797	1.65667	9.1222	3.98827	0.000300799	0.0202233	0.298301	3.15287	0.317171	hypothetical protein FLJ20393
	AL137459	Hs.33104	0.627846	8.76505	3.9679	0.000309589	0.0205787	0.267512	1.54526	0.647142	Homo sapiens mRNA; cDNA DKFZp434H2121 (from clone DKFZp434H2121); partial cds
	S73288	Hs.46320	1.11097	9.16155	3.96577	0.000311551	0.0205787	0.261788	2.1599	0.462984	Small proline-rich protein SPRK [human, odontogenic keratocysts, mRNA Partial, 317 nt]
	AF068296	Hs.10724	-0.684133	10.9842	-3.95271	0.00032383	0.0212038	0.226748	0.62238	-1.60674	Homo sapiens HDCMD11P mRNA, partial cds
VPREB3	NM_013378	Hs.136713	0.760069	9.6865	3.95062	0.000335992	0.0216595	0.197973	1.69357	0.590468	pre-B lymphocyte gene 3
SFRS11	M74002	Hs.184571	-0.591059	10.5986	-3.93968	0.000336542	0.0216595	0.191856	0.663855	-1.50635	splicing factor, arginine/serine-rich 11
ACP5	NM_001611	Hs.1211	0.750666	7.64504	3.98908	0.000345653	0.0219493	0.193396	1.68257	0.594329	acid phosphatase 5, tartrate resistant
H2AFO	L19779	Hs.795	0.863554	9.62514	3.97466	0.000346875	0.0219493	0.18448	1.81952	0.549597	H2A histone family, member O
KIAA0909	AB020716	Hs.107362	1.35323	8.97766	3.94623	0.000351406	0.0220507	0.162181	2.55483	0.391415	KIAA0909 protein
ILF2	U10323	Hs.75117	-0.545386	11.0556	-3.92523	0.000361956	0.0225251	0.140431	0.685208	-1.45941	interleukin enhancer binding factor 2, 45kD
BIN2	NM_016187	Hs.278976	1.09717	10.4632	3.91074	0.00036656	0.0226246	0.114448	2.13934	0.467433	bridging integrator 2
DKFZP566H073	AL050060	Hs.7158	1.15424	10.3815	3.90254	0.00037552	0.0227561	0.0925765	2.22567	0.449302	DKFZP566H073 protein
DCTD	L39874	Hs.76894	1.15762	10.1033	3.90958	0.000378923	0.0227561	0.0890041	2.2309	0.44825	dCMP deaminase
DKFZP564K2062	AL080088	Hs.70877	1.27648	9.52444	3.91434	0.000385525	0.0227561	0.0781862	2.42247	0.412801	DKFZP564K2062 protein
KIAA0224	D86977	Hs.78054	1.12102	9.43083	3.912	0.000388152	0.0227561	0.0720317	2.175	0.459769	KIAA0224 gene product
	AF131842	Hs.163642	0.841778	8.08519	3.93467	0.000388905	0.0227561	0.0807229	1.79226	0.557956	Homo sapiens clone 25187 and 25188 mRNA sequences, partial cds
ITBA1	X92475	Hs.23119	1.50836	9.94953	3.88985	0.000389824	0.0227561	0.058722	2.84486	0.351511	ITBA1 gene
TRAP95	NM_005481	Hs.31659	0.612331	8.79463	3.9105	0.000389845	0.0227561	0.0680864	1.52873	0.654139	thyroid hormone receptor-associated protein, 95-kD subunit
APC7	NM_016238	Hs.52763	-0.539053	8.99223	-3.93211	0.000406224	0.0230148	0.0468605	0.688223	-1.45302	anaphase-promoting complex subunit 7
	U45432	Hs.251454	0.85717	9.17363	3.87295	0.000409684	0.0230148	0.0137338	1.81148	0.552034	Human ETV6 gene, promoter region and partial cds
DSIPI	AL110191	Hs.75450	0.733166	9.28834	3.87212	0.000410683	0.0230148	0.01153	1.66228	0.601582	delta sleep inducing peptide, immunoreactor
CGI-96	NM_015703	Hs.239934	-0.518987	8.76571	-3.90297	0.000411557	0.0230148	0.0240434	0.697862	-1.43295	CGI-96 protein
LOC51253	AF151069	Hs.4209	-0.444976	9.91206	-3.87046	0.000412691	0.0230148	0.00711519	0.734597	-1.36129	hypothetical protein
SPUVE	AF015287	Hs.154737	-0.763019	8.85212	-3.90185	0.000412885	0.0230148	0.0211232	0.589262	-1.69704	serine protease, umbilical endothelium
LOC51708	NM_016253	Hs.279801	-0.53903	11.0665	-3.86339	0.000421348	0.0230148	-0.0116764	0.688233	-1.453	3-alpha hydroxysteroid dehydrogenase type IIb
ATP1B1	X03747	Hs.78629	-0.777078	12.1402	-3.93255	0.000421438	0.0230148	0.0194686	0.583547	-1.71366	ATPase, Na+/K+ transporting, beta 1 polypeptide
BCAS1	AF041260	Hs.129057	0.771195	10.483	3.86304	0.000421786	0.0230148	-0.0126155	1.70668	0.585932	breast carcinoma amplified sequence 1
CDC14B	NM_003671	Hs.240122	2.09518	10.2388	3.85947	0.000426221	0.0230895	-0.0220829	4.27279	0.234039	CDC14 (cell division cycle 14, S. cerevisiae) homolog B
LOC51249	AF151063	Hs.184456	-0.71416	8.70267	-3.89357	0.000437285	0.0235197	-0.0153423	0.60956	-1.64053	hypothetical protein
DUSP10	AB026436	Hs.177534	0.751493	8.33042	3.87703	0.000443394	0.0236792	-0.0434752	1.68353	0.593989	dual specificity phosphatase 10
FLJ20484	AK000491	Hs.5080	-0.429571	10.3391	-3.84291	0.000460265	0.02433	-0.0870878	0.742483	-1.34683	hypothetical protein FLJ20484
SLC7A5	AB018009	Hs.184601	0.820103	10.1021	3.85181	0.000462044	0.02433	-0.0708013	1.76553	0.566402	solute carrier family 7 (cationic amino acid transporter, y+ system), member 5
RAC2	M64595	Hs.279794	0.907575	9.73623	3.83031	0.000477446	0.0249664	-0.120253	1.87589	0.53308	ras-related C3 botulinum toxin substrate 2 (rho family, small GTP binding protein Rac2)
ZNF145	Z19002	Hs.37096	1.98602	9.58337	3.81459	0.000486113	0.0252082	-0.141038	3.96142	0.252435	zinc finger protein 145 (Kruppel-like, expressed in promyelocytic leukemia)
GYG2	U94362	Hs.58589	0.993227	8.67847	3.83164	0.000489729	0.0252082	-0.138494	1.99063	0.502353	glycogenin 2
VAMP4	AL035296	Hs.102664	1.14027	9.0657	3.84065	0.000492112	0.0252082	-0.137895	2.20422	0.453676	vesicle-associated membrane protein 4
1960-07-01	AF172453	Hs.67896	2.33375	12.4445	3.80688	0.000497194	0.0252964	-0.161419	5.04115	0.198367	7-60 protein
	L07044	Hs.250857	-0.631924	9.71853	-3.82337	0.00050154	0.0253463	-0.160063	0.645315	-1.54963	Homo sapiens calcium/calmodulin-dependent protein kinase II mRNA, partial cds
D4S234E	M98528	Hs.79404	0.962818	9.01557	3.81088	0.000505151	0.0253586	-0.171283	1.94911	0.513054	neuron-specific protein
FSTL1	D89937	Hs.155712	-0.497403	10.4714	-3.79365	0.000516773	0.0255877	-0.196342	0.708381	-1.41167	follistatin-like 1
KIAA0339	AB002337	Hs.112078	0.591884	9.64555	3.80244	0.00051767	0.0255877	-0.193426	1.50721	0.663476	KIAA0339 gene product
WARS2	AJ242739	Hs.227274	0.837664	8.78538	3.80095	0.000519909	0.0255877	-0.197329	1.78715	0.559549	tryptophanyl tRNA synthetase 2 (mitochondrial)
	AK000691	Hs.7734	0.667263	7.93097	3.86314	0.00053144	0.0259854	-0.173548	1.58806	0.6297	Homo sapiens cDNA FLJ20684 fis, clone KAIA3469
CLONE-23970	M92439	Hs.182490	-0.481612	9.00681	-3.80968	0.00053765	0.0261025	-0.21801	0.716177	-1.3963	leucine-rich protein mRNA
TAO1	AB020688	Hs.122823	1.31516	9.11649	3.77786	0.000541119	0.0261025	-0.237954	2.48829	0.401882	thousand and one amino acid protein kinase
TNKS	AF082557	Hs.131814	1.1476	8.56665	3.84098	0.000544236	0.0261025	-0.212431	2.21546	0.451374	tankyrase, TRF1-interacting ankyrin-related ADP-ribose polymerase
LOC51660	NM_016098	Hs.108725	1.03924	9.74336	3.8301	0.000560979	0.0267353	-0.23989	2.05514	0.486584	HSPC040 protein
POLA2	L24559	Hs.81942	-0.477668	9.52717	-3.79859	0.000572558	0.0270409	-0.269726	0.718137	-1.39249	polymerase (DNA-directed), alpha (70kD)
PTPRS	U35234	Hs.159534	0.562685	9.33183	3.75724	0.000574591	0.0270409	-0.292189	1.47702	0.677041	protein tyrosine phosphatase, receptor type, S
CDKN2D	U40343	Hs.29656	1.09239	8.41187	3.77392	0.000578165	0.0270409	-0.288675	2.13227	0.468984	cyclin-dependent kinase inhibitor 2D (p19, inhibits CDK4)
SOX3	AL121875	Hs.157429	1.02552	9.83726	3.7508	0.000585443	0.0272122	-0.309091	2.03569	0.491234	SRY (sex determining region Y)-box 3
HSPC140	NM_005500	Hs.279868	-0.53055	10.7184	-3.75437	0.000594876	0.0273927	-0.3191	0.692291	-1.44448	hypothetical protein
PTPN1	M31724	Hs.155894	-0.481525	9.61492	-3.78403	0.0005966	0.0273927	-0.29428	0.71622	-1.39622	protein tyrosine phosphatase, non-receptor type 1
FLJ10326	AK001188	Hs.262823	-0.518459	9.47146	-3.75994	0.000601815	0.0274647	-0.324921	0.698117	-1.43242	hypothetical protein FLJ10326
	X93006	Hs.248030	0.812265	8.27189	3.78668	0.000611679	0.0276226	-0.324068	1.75597	0.569487	H.sapiens mRNA for IgG lambda light chain V-J-C region (clone Tgl11)
MCM7	D55716	Hs.77152	-0.500504	9.71026	-3.74321	0.000614346	0.0276226	-0.33472	0.70686	-1.41471	minichromosome maintenance deficient (S. cerevisiae) 7
	M81780	Hs.247961	0.973613	8.0436	3.77253	0.000616281	0.0276226	-0.33632	1.96375	0.509229	Homo sapiens acid sphingomyelinase (SMPD1) gene, complete cds, ORF's 1-3, complete cds's
PSMD12	AB003103	Hs.4295	-0.510182	9.82957	-3.736	0.000627243	0.0279061	-0.366969	0.702134	-1.42423	proteasome (prosome, macropain) 26S subunit, non-ATPase, 12
CHD1	AF006513	Hs.22670	-0.546512	9.03962	-3.75361	0.000630735	0.0279061	-0.362455	0.684673	-1.46055	chromodomain helicase DNA binding protein 1
ACT	AB018319	Hs.5460	-0.510405	9.18955	-3.73243	0.000633724	0.0279061	-0.376254	0.702025	-1.42445	activator of CREM in testis
TM9SF2	U81006	Hs.28757	-0.434284	11.0391	-3.71599	0.000647657	0.0282097	-0.400293	0.740061	-1.35124	transmembrane 9 superfamily member 2
CLDN7	AJ011497	Hs.278562	0.900075	11.3966	3.72437	0.000648596	0.0282097	-0.397206	1.86616	0.535859	claudin 7
NOC4	NM_006067	Hs.173162	-0.468573	9.58762	-3.72161	0.000653765	0.0282097	-0.404374	0.722679	-1.38374	neighbor of COX4
FLJ10034	AK000896	Hs.272205	0.657744	8.31829	3.73999	0.000655604	0.0282097	-0.397416	1.57761	0.633869	hypothetical protein FLJ10034
	AL050217	Hs.93127	0.610431	9.80555	3.70852	0.000661819	0.0282117	-0.419819	1.52671	0.655001	Homo sapiens mRNA; cDNA DKFZp586I0523 (from clone DKFZp586I0523)
KIAA1011	AL080133	Hs.57749	1.84715	9.36748	3.72417	0.000666658	0.0282117	-0.417395	3.59789	0.277941	KIAA1011 protein
ZP2	M90366	Hs.73982	1.20898	10.7753	3.70465	0.000669286	0.0282117	-0.429947	2.31174	0.432574	zona pellucida glycoprotein 2 (sperm receptor)
UBL4	AK000405	Hs.76480	-0.582554	9.45131	-3.73869	0.000677925	0.0282117	-0.422548	0.667781	-1.4975	ubiquitin-like 4
KIAA0707	AB014607	Hs.234786	1.20865	11.2084	3.70014	0.000678058	0.0282117	-0.441698	2.31121	0.432674	KIAA0707 protein
	AF052183	Hs.11039	-0.47573	9.46504	-3.72192	0.000690074	0.0282117	-0.443728	0.719103	-1.39062	Homo sapiens clone 24804 mRNA sequence
LOC51722	AB032698	Hs.14770	1.14174	10.3615	3.71077	0.00069266	0.0282117	-0.451956	2.20647	0.453212	breast cancer associated protein BRAP1
LOC51096	NM_016001	Hs.6153	-0.421662	9.97711	-3.70077	0.000694132	0.0282117	-0.458473	0.746564	-1.33947	CGI-48 protein
MMP10	X07820	Hs.2258	1.23415	8.43408	3.72983	0.000695041	0.0282117	-0.445091	2.35243	0.425092	matrix metalloproteinase 10 (stromelysin 2)
DIAPH1	AF051782	Hs.26584	-0.469027	9.98253	-3.709	0.000696157	0.0282117	-0.456505	0.722452	-1.38418	diaphanous (Drosophila, homolog) 1
LIPE	U40002	Hs.95351	0.613899	8.96744	3.70707	0.0007	0.0282117	-0.461477	1.53039	0.653429	lipase, hormone-sensitive
GIPR	X81832	Hs.251412	1.38282	10.0956	3.69663	0.000702439	0.0282117	-0.469212	2.60778	0.383467	gastric inhibitory polypeptide receptor
	AJ133115	Hs.102447	0.792904	9.9653	3.68652	0.000705293	0.0282117	-0.477234	1.73256	0.577181	Homo sapiens mRNA for TSC-22-like protein
CHK	D10704	Hs.77221	0.911984	9.82187	3.69217	0.000711477	0.0282117	-0.480752	1.88163	0.531454	choline kinase
TBCC	U61234	Hs.75064	0.826133	9.50411	3.68187	0.000714815	0.0282117	-0.489332	1.77293	0.564039	tubulin-specific chaperone c
STK15	AF011468	Hs.48915	-0.539964	10.474	-3.69016	0.000715595	0.0282117	-0.485961	0.687788	-1.45394	serine/threonine kinase 15
MYBPH	U27266	Hs.927	-0.899088	8.70175	-3.70673	0.000720396	0.028212	-0.482582	0.536226	-1.86489	myosin-binding protein H
CEL	M54994	Hs.99918	-0.46352	9.70602	-3.73853	0.000723097	0.028212	-0.469765	0.725215	-1.3789	carboxyl ester lipase (bile salt-stimulated lipase)
OAS2	M87284	Hs.264981	0.727393	8.44888	3.67792	0.000760583	0.029466	-0.536421	1.65564	0.603994	2'-5'oligoadenylate synthetase 2
MYOD1	AB033767	Hs.22391	-0.39685	10.2035	-3.65786	0.000766067	0.029466	-0.551788	0.759515	-1.31663	myogenic factor 3
KRT7	AJ238246	Hs.23881	0.538566	10.7642	3.65744	0.000766978	0.029466	-0.55286	1.45253	0.688455	keratin 7
UBE1C	AF046024	Hs.154320	-0.519458	9.56634	-3.65188	0.000779372	0.029643	-0.567314	0.697634	-1.43342	ubiquitin-activating enzyme E1C (homologous to yeast UBA3)
H105E3	NM_015922	Hs.57698	0.515842	9.85097	3.68898	0.000779458	0.029643	-0.548686	1.42983	0.699385	NAD(P) dependent steroid dehydrogenase-like; H105e3
KIAA0016	D13641	Hs.75187	-0.427359	10.855	-3.64986	0.000783911	0.0296626	-0.572549	0.743622	-1.34477	translocase of outer mitochondrial membrane 20 (yeast) homolog
BLMH	X92106	Hs.78943	1.33112	8.96043	3.66287	0.000793832	0.0298131	-0.575035	2.51598	0.397459	bleomycin hydrolase
MDM4	AF007111	Hs.101874	0.898796	10.0252	3.64462	0.000795807	0.0298131	-0.586127	1.86451	0.536334	mouse double minute 4, human homolog of; p53-binding protein
753P9	NM_018990	Hs.61469	0.766575	8.01825	3.65071	0.000821704	0.0306308	-0.606169	1.70123	0.587811	hypothetical protein
ZW10	U54996	Hs.13512	0.899143	9.89909	3.62854	0.000833446	0.0308202	-0.627779	1.86496	0.536205	ZW10 (Drosophila) homolog, centromere/kinetochore protein
KIAA0955	AB023172	Hs.10031	0.873081	8.29884	3.64373	0.000838131	0.0308202	-0.624026	1.83157	0.545979	KIAA0955 protein
DKFZp586D1822	AL050288	Hs.272586	0.910298	10.2252	3.6262	0.000839061	0.0308202	-0.63383	1.87943	0.532075	hypothetical protein
KIAA0197	D83781	Hs.22559	-0.451777	9.25672	-3.64232	0.000863933	0.0314223	-0.646624	0.731142	-1.36772	KIAA0197 protein
FLJ20360	AK000367	Hs.26434	-0.42357	8.5877	-3.68171	0.000874055	0.0314223	-0.620681	0.745577	-1.34124	hypothetical protein FLJ20360
	AL022727	Hs.163518	1.11145	8.97586	3.62	0.000874525	0.0314223	-0.666858	2.16063	0.462828	Human DNA sequence from clone 80I19 on chromosome 6p21.31-22.2 Contains genes and pseudogenes for olfactory receptor-like proteins, STS, GSS
KIAA0346	AB002344	Hs.103915	0.736894	9.49626	3.61931	0.000876256	0.0314223	-0.66864	1.66658	0.60003	KIAA0346 protein
TPM1	AL050179	Hs.77899	-0.403312	10.641	-3.60954	0.000880127	0.0314223	-0.67688	0.75612	-1.32254	tropomyosin 1 (alpha)
DIO3	S79854	Hs.49322	1.07203	8.0024	3.64539	0.000880493	0.0314223	-0.658752	2.10238	0.47565	deiodinase, iodothyronine, type III
SRM160	AF048977	Hs.18192	-0.411018	9.71767	-3.60632	0.000888291	0.0315358	-0.685197	0.752093	-1.32962	Ser/Arg-related nuclear matrix protein (plenty of prolines 101-like)
DDX3	AF000982	Hs.147916	-0.462013	10.3624	-3.63092	0.000892049	0.0315358	-0.675517	0.725972	-1.37746	DEAD/H (Asp-Glu-Ala-Asp/His) box polypeptide 3
GPR45	U92642	Hs.129701	0.867868	9.94908	3.59492	0.000917746	0.0320277	-0.714577	1.82496	0.547956	G protein-coupled receptor 45
NR4A1	D49728	Hs.1119	1.25416	10.6007	3.59381	0.000920673	0.0320277	-0.717444	2.38528	0.419238	nuclear receptor subfamily 4, group A, member 1
TCF17	AF116030	Hs.100932	0.554504	8.10236	3.61794	0.000925163	0.0320277	-0.708392	1.46866	0.680891	transcription factor 17
TPD52L2	AF004430	Hs.154718	0.919527	11.015	3.60004	0.000925628	0.0320277	-0.718032	1.89149	0.528682	tumor protein D52-like 2
RAD23A	D21235	Hs.180455	-0.46318	9.72288	-3.59901	0.000928357	0.0320277	-0.720684	0.725386	-1.37858	RAD23 (S. cerevisiae) homolog A
FCN1	S80990	Hs.252136	1.15425	8.42871	3.59783	0.000931483	0.0320277	-0.723712	2.22568	0.449301	ficolin (collagen/fibrinogen domain-containing) 1
	AL050297	Hs.25894	0.526654	8.24584	3.60111	0.000969884	0.0331965	-0.750958	1.44058	0.694163	Homo sapiens mRNA; cDNA DKFZp564N123 (from clone DKFZp564N123); partial cds
FLJ10749	AK001611	Hs.24641	-0.56268	9.12317	-3.59934	0.000974689	0.03321	-0.755413	0.677043	-1.47701	hypothetical protein FLJ10749
ADAMTS1	AB037767	Hs.8230	0.592975	9.54483	3.59555	0.000985093	0.0334133	-0.764984	1.50835	0.662974	a disintegrin-like and metalloprotease (reprolysin type) with thrombospondin type 1 motif, 1
TMEM2	AF137030	Hs.160417	-0.501905	9.89987	-3.5752	0.00099328	0.0335399	-0.781563	0.706174	-1.41608	transmembrane protein 2
ARHGDIG	AF080237	Hs.121516	0.682792	9.34456	3.56733	0.00101568	0.0341433	-0.801644	1.60524	0.622958	Rho GDP dissociation inhibitor (GDI) gamma
ANXA3	M20560	Hs.1378	-0.520922	10.441	-3.55891	0.00104021	0.0347546	-0.823123	0.696926	-1.43487	annexin A3
DKFZP434K191	AL117485	Hs.194503	1.26675	9.00346	3.56477	0.00104748	0.0347546	-0.824978	2.40619	0.415594	hypothetical protein
NR1H4	U68233	Hs.171683	0.675479	8.32687	3.55637	0.00104771	0.0347546	-0.829594	1.59713	0.626124	nuclear receptor subfamily 1, group H, member 4
	AF005220	Hs.158309	0.917853	11.0373	3.54535	0.00105718	0.0347735	-0.841872	1.8893	0.529296	Homo sapiens mRNA for NUP98-HOXD13 fusion protein, partial cds
VNN2	NM_004665	Hs.121102	0.564914	9.51166	3.56137	0.00105752	0.0347735	-0.833569	1.4793	0.675996	Vanin 2
	X80240	Hs.247791	1.12144	9.06496	3.54122	0.00106968	0.0350203	-0.852444	2.17564	0.459635	H.sapiens endogenous retrovirus HERV-KC4 DNA
SORL1	NM_003105	Hs.278571	-0.517604	9.29377	-3.53566	0.00108675	0.0353602	-0.866683	0.698531	-1.43158	sortilin-related receptor, L(DLR class) A repeats-containing
TCEB1L	Z47087	Hs.182643	-0.499262	9.35406	-3.54255	0.00108945	0.0353602	-0.864746	0.707469	-1.41349	transcription elongation factor B (SIII), polypeptide 1-like
	AL137342	Hs.274293	-0.499771	10.0499	-3.54647	0.00110274	0.0355543	-0.871265	0.707219	-1.41399	Homo sapiens mRNA; cDNA DKFZp761G1111 (from clone DKFZp761G1111)
DXS423E	D80000	Hs.211602	-0.42362	9.81285	-3.54578	0.00110487	0.0355543	-0.855852	0.745551	-1.34129	Segregation of mitotic chromosomes 1 (SMC1, yeast human homolog of;
TNFRSF6B	AF104419	Hs.278556	0.483259	7.85264	3.54969	0.00111975	0.0358137	-0.88042	1.3979	0.71536	tumor necrosis factor receptor superfamily, member 6b, decoy
RAB27A	U57094	Hs.81230	0.534048	8.43009	3.54016	0.00112245	0.0358137	-0.887208	1.44799	0.690614	RAB27A, member RAS oncogene family
FSRG1	D42040	Hs.75243	0.77975	10.302	3.52845	0.0011337	0.0360201	-0.900561	1.71683	0.582468	female sterile homeotic-related gene 1 (mouse homolog)
ATF3	NM_004024	Hs.460	0.810791	8.82989	3.51614	0.00114866	0.036342	-0.916498	1.75417	0.570069	activating transcription factor 3
FLJ10913	AK001775	Hs.64322	-0.542074	9.58563	-3.53518	0.00116592	0.0365832	-0.916798	0.686783	-1.45606	hypothetical protein FLJ10913
LOC51205	AB031478	Hs.15871	-0.512465	8.32478	-3.51849	0.001166	0.0365832	-0.908169	0.701024	-1.42649	LPAP for lysophosphatidic acid phosphatase
FLJ10694	AK001556	Hs.171835	-0.414466	9.2926	-3.52172	0.00118197	0.0368269	-0.933703	0.750297	-1.33281	hypothetical protein FLJ10694
	AL133658	Hs.128853	0.844357	7.74691	3.63718	0.00118985	0.0368269	-0.845513	1.79546	0.556959	Homo sapiens mRNA; cDNA DKFZp434A0527 (from clone DKFZp434A0527)
GNPI	AJ002231	Hs.278500	-0.551221	8.65163	-3.53607	0.00119277	0.0368269	-0.882998	0.682442	-1.46533	glucosamine-6-phosphate deaminase
HMGIC	L46353	Hs.2726	0.682152	8.49649	3.5359	0.00119333	0.0368269	-0.93287	1.60453	0.623235	high-mobility group (nonhistone chromosomal) protein isoform I-C
VAPB	AF086628	Hs.182625	0.818369	10.2649	3.50349	0.00121631	0.0373829	-0.963803	1.76341	0.567083	VAMP (vesicle-associated membrane protein)-associated protein B and C
	BC014320	Hs.240767	0.587782	8.00836	3.55759	0.00122369	0.0374567	-0.90143	1.50293	0.665365	Human DNA sequence from clone RP1-12G14 on chromosome 6q24.1-25.2. Contains the 5' end of the gene for a novel cyclophilin type peptidyl-prolyl cis-trans isomerase, a novel gene, an RPS18 (40S Ribosomal protein S18) pseudogene, the 3' end of the KATNA1 ge
ATRX	U72936	Hs.96264	-0.487876	9.65399	-3.52162	0.0012413	0.037842	-0.968356	0.713074	-1.40238	alpha thalassemia/mental retardation syndrome X-linked
TYMS	X02308	Hs.82962	-0.43662	11.1708	-3.49397	0.00124932	0.037933	-0.987872	0.738863	-1.35343	thymidylate synthetase
RNF10	D87451	Hs.5094	0.70972	9.7045	3.49136	0.00125851	0.0379352	-0.994457	1.63549	0.611439	ring finger protein 10
AADAC	L32179	Hs.587	-0.702113	7.95407	-3.58441	0.00126003	0.0379352	-0.901943	0.614671	-1.62689	arylacetamide deacetylase (esterase)
AK2	NM_013411	Hs.171811	-0.578244	8.84263	-3.49758	0.00126451	0.0379352	-0.994409	0.669779	-1.49303	adenylate kinase 2
UQCRC1	L16842	Hs.119251	0.510753	10.635	3.4871	0.00127367	0.0379522	-1.00522	1.42479	0.701856	ubiquinol-cytochrome c reductase core protein I
LECT2	D63521	Hs.167877	0.45398	7.78386	3.56619	0.00127586	0.0379522	-0.964295	1.36981	0.730026	leukocyte cell-derived chemotaxin 2
POLR2F	Z27113	Hs.46405	-0.483428	9.89922	-3.48528	0.0012802	0.0379522	-1.00981	0.715276	-1.39806	polymerase (RNA) II (DNA directed) polypeptide F
ENC1	AF059611	Hs.104925	-0.587852	11.2597	-3.47479	0.00129126	0.03813	-1.02163	0.665333	-1.50301	ectodermal-neural cortex (with BTB-like domain)
SAM68	M88108	Hs.119537	-0.456672	11.2153	-3.47286	0.00129832	0.038189	-1.02653	0.728665	-1.37237	GAP-associated tyrosine phosphoprotein p62 (Sam68)
CALU	NM_001219	Hs.7753	-0.374025	10.2552	-3.46334	0.00133364	0.0387359	-1.05063	0.771627	-1.29596	calumenin
DKFZP434H2235	AL117404	Hs.278318	2.27007	9.40309	3.46282	0.00133563	0.0387359	-1.05197	4.82346	0.20732	DKFZP434H2235 protein
	AB037784	Hs.22941	-0.512833	9.08517	-3.50416	0.00133646	0.0387359	-1.02978	0.700845	-1.42685	Homo sapiens mRNA for KIAA1363 protein, partial cds
	AL161960	Hs.4746	1.44031	11.7359	3.46967	0.0013375	0.0387359	-1.04914	2.71379	0.368489	Homo sapiens mRNA; cDNA DKFZp434B225 (from clone DKFZp434B225)
	BI518576	Hs.249187	0.765474	9.26484	3.45857	0.00135173	0.0389982	-1.06272	1.69993	0.58826	Homo sapiens BAC clone NH0121A08 from 7p14-p13
ASPH	U03109	Hs.121576	-0.468284	8.95873	-3.47152	0.00135982	0.0390819	-1.05973	0.722824	-1.38346	aspartate beta-hydroxylase
GSS	U34683	Hs.82327	1.2485	10.1713	3.45303	0.00137297	0.0391222	-1.07672	2.37595	0.420884	glutathione synthetase
FIC1	AF038007	Hs.166196	0.906598	10.5399	3.45205	0.00137677	0.0391222	-1.0792	1.87462	0.533441	familial intrahepatic cholestasis 1, (progressive, Byler disease and benign recurrent)
HSPBP1	AF187859	Hs.53066	1.07805	9.55583	3.4831	0.00138015	0.0391222	-1.06378	2.11119	0.473667	Hsp70 binding protein
LOC51042	D45213	Hs.102419	-0.690122	9.65807	-3.4507	0.00138201	0.0391222	-1.0826	0.619801	-1.61342	zinc finger protein
HMMR	AF032862	Hs.72550	-0.500144	9.09055	-3.46411	0.00138818	0.0391498	-1.05965	0.707036	-1.41436	hyaluronan-mediated motility receptor (RHAMM)
	U43932	Hs.279022	1.01301	10.3562	3.45915	0.00140746	0.0394649	-1.09066	2.01811	0.495512	Homo sapiens connexin 26 (cx26) gene, 5' region, exon 1 and partial exon 2
KIAA0008	D13633	Hs.77695	-0.522003	9.04966	-3.45854	0.00140984	0.0394649	-1.07346	0.696404	-1.43595	KIAA0008 gene product
	AL049378	Hs.21739	1.07418	9.57731	3.44079	0.00142108	0.0395386	-1.10762	2.10553	0.474939	Homo sapiens mRNA; cDNA DKFZp586I1518 (from clone DKFZp586I1518)
UCP2	U94592	Hs.80658	0.672088	9.91991	3.44032	0.00142297	0.0395386	-1.10882	1.59338	0.627598	uncoupling protein 2 (mitochondrial, proton carrier)
KIAA0061	D31765	Hs.170114	0.837938	9.64553	3.43457	0.00144616	0.0400267	-1.12332	1.78749	0.559443	KIAA0061 protein
	S67777	Hs.247976	0.605006	8.41975	3.48373	0.00145117	0.0400267	-1.09857	1.52098	0.657469	Estrogen receptor {exon 6} [human, tamoxifen-resistant breast tumor 17, Genomic Mutant, 187 nt]
	AL080112	Hs.259767	0.798086	8.48795	3.42433	0.00148832	0.0407794	-1.14909	1.73879	0.575112	Homo sapiens mRNA; cDNA DKFZp586H0722 (from clone DKFZp586H0722)
KNS2	L04733	Hs.117977	1.09081	8.10367	3.43832	0.00149127	0.0407794	-1.12353	2.12993	0.469499	kinesin 2 (60-70kD)
TST	X59434	Hs.248267	1.22703	9.55447	3.42905	0.00149842	0.0407794	-1.15113	2.34084	0.427197	thiosulfate sulfurtransferase (rhodanese)
FBW2	NM_012164	Hs.13755	0.531148	9.64367	3.42009	0.00150616	0.0407794	-1.15977	1.44508	0.692004	F-box protein Fbw2
	AB016195	Hs.247775	0.525921	9.46096	3.42674	0.00150811	0.0407794	-1.15692	1.43985	0.694516	Homo sapiens ELK1 pseudogene (ELK2) and immunoglobulin heavy chain gamma pseudogene (IGHGP)
PIK3R1	M61906	Hs.6241	-0.489905	8.92485	-3.41612	0.00152303	0.0407794	-1.16976	0.712072	-1.40435	phosphoinositide-3-kinase, regulatory subunit, polypeptide 1 (p85 alpha)
CBX1	U35451	Hs.77254	-0.446572	10.4151	-3.44668	0.00152508	0.0407794	-1.15355	0.733785	-1.3628	chromobox homolog 1 (Drosophila HP1 beta)
MAPKAPK5	AF032437	Hs.30327	-0.445534	9.19548	-3.43591	0.00153476	0.0407794	-1.16395	0.734313	-1.36182	mitogen-activated protein kinase-activated protein kinase 5
DXYS155E	L03426	Hs.21595	0.694581	8.96782	3.42559	0.00154487	0.0407794	-1.1743	1.61841	0.617889	DNA segment on chromosome X and Y (unique) 155 expressed sequence
FABP6	X90908	Hs.74126	0.678721	8.95399	3.41088	0.00154553	0.0407794	-1.18291	1.60072	0.624719	fatty acid binding protein 6, ileal (gastrotropin)
MYOM2	X69089	Hs.79227	1.20756	8.93377	3.41705	0.0015494	0.0407794	-1.18115	2.30947	0.433	myomesin (M-protein) 2 (165kD)
IMMT	L42572	Hs.78504	-0.416927	9.7257	-3.41674	0.00155073	0.0407794	-1.18192	0.749018	-1.33508	inner membrane protein, mitochondrial (mitofilin)
C21ORF33	U53003	Hs.182423	0.887127	10.058	3.43169	0.00155271	0.0407794	-1.17439	1.84949	0.54069	ES1 (zebrafish) protein, human homolog of
NKX2B	AF019415	Hs.159623	0.635302	8.87899	3.43975	0.00155428	0.0407794	-1.1706	1.55326	0.643806	NK-2 (Drosophila) homolog B
	AF060168	Hs.272368	0.614686	8.03634	3.47532	0.00157176	0.0409792	-1.14052	1.53122	0.653072	Homo sapiens AS10 protein mRNA, partial cds
USP21	AF233442	Hs.8015	0.812009	9.26775	3.41168	0.00157277	0.0409792	-1.19458	1.75565	0.569588	ubiquitin specific protease 21
SEMA3F	U38276	Hs.32981	0.790892	9.85949	3.40097	0.00158905	0.0412604	-1.2078	1.73014	0.577987	sema domain, immunoglobulin domain (Ig), short basic domain, secreted, (semaphorin) 3F
	AK000059	Hs.153881	-0.38189	9.80217	-3.40378	0.00160774	0.0416024	-1.2143	0.767432	-1.30305	Homo sapiens cDNA FLJ20052 fis, clone COL00777
ENO2	NM_001975	Hs.146580	0.669257	9.06297	3.40982	0.00161378	0.0416157	-1.21346	1.59025	0.62883	enolase 2, (gamma, neuronal)
NDRG1	D87953	Hs.75789	0.93526	9.52451	3.42976	0.00163637	0.0420541	-1.21189	1.91223	0.522948	N-myc downstream regulated
SLC16A6	U79745	Hs.114924	0.660496	8.32275	3.38989	0.00170512	0.0436642	-1.26284	1.58063	0.632661	solute carrier family 16 (monocarboxylic acid transporters), member 6
XRN2	AK001573	Hs.268555	-0.444886	9.69703	-3.37282	0.00171907	0.0436642	-1.27826	0.734643	-1.36121	5'-3' exoribonuclease 2
	AK001439	Hs.153321	0.594476	8.22148	3.37754	0.00172928	0.0436642	-1.27961	1.50992	0.662285	Homo sapiens cDNA FLJ10577 fis, clone NT2RP2003367
LOC51129	NM_016109	Hs.9613	0.56216	8.32455	3.399	0.0017371	0.0436642	-1.27047	1.47648	0.677287	angiopoietin-related protein
	AB032965	Hs.274408	1.01866	8.72852	3.37552	0.00173899	0.0436642	-1.28463	2.02604	0.493575	Homo sapiens mRNA for KIAA1139 protein, partial cds
POLQ	NM_006596	Hs.241517	1.56224	12.3431	3.36809	0.00174187	0.0436642	-1.29006	2.95312	0.338625	polymerase (DNA-directed), theta
SLC6A6	Z18956	Hs.1194	1.41163	10.0509	3.36806	0.00174203	0.0436642	-1.29014	2.66038	0.375887	solute carrier family 6 (neurotransmitter transporter, taurine), member 6
	AL137722	Hs.110443	1.24642	8.62699	3.37933	0.00175551	0.0436642	-1.28895	2.37252	0.421492	Homo sapiens mRNA; cDNA DKFZp761O051 (from clone DKFZp761O051)
	AF131834	Hs.4892	1.94385	8.24115	3.38698	0.00175556	0.0436642	-1.28459	3.84732	0.259921	Homo sapiens clone 24841 mRNA sequence
YWHAG	AB024334	Hs.25001	-0.615707	12.7999	-3.37784	0.00176274	0.0436642	-1.29263	0.65261	-1.53231	tyrosine 3-monooxygenase/tryptophan 5-monooxygenase activation protein, gamma polypeptide
DKFZP434H132	AL117540	Hs.17936	0.772579	8.10583	3.40912	0.00177411	0.0436642	-1.2793	1.70832	0.58537	DKFZP434H132 protein
	S74639	Hs.248035	0.968593	8.64247	3.3606	0.0017786	0.0436642	-1.30874	1.95693	0.511004	Ig VH4
ZNF212	U38864	Hs.108139	0.658683	9.45592	3.36036	0.00177981	0.0436642	-1.30935	1.57864	0.633456	zinc finger protein 212
	AF020762	Hs.6831	-0.538395	9.1464	-3.37426	0.0017802	0.0436642	-1.23532	0.688537	-1.45236	Homo sapiens clone 1400 unknown protein mRNA, partial cds
HOXA4	M74297	Hs.77637	0.863554	7.67061	3.39465	0.00179945	0.043859	-1.29723	1.81952	0.549597	homeo box A4
AIM1	U83115	Hs.161002	0.460791	9.48254	3.36312	0.00179979	0.043859	-1.31542	1.3763	0.726588	absent in melanoma 1
LOC51117	NM_016035	Hs.20159	0.998615	10.3958	3.3519	0.0018222	0.0441839	-1.33042	1.99808	0.50048	CGI-92 protein
HSPC028	NM_014038	Hs.5216	-0.512052	11.2447	-3.35812	0.00182486	0.0441839	-1.3278	0.701225	-1.42608	HSPC028 protein
KIAA0117	AL133010	Hs.174135	-0.436552	9.59481	-3.34866	0.00183869	0.0443762	-1.33849	0.738898	-1.35337	KIAA0117 protein
FLNA	X53416	Hs.195464	0.751996	11.0166	3.3467	0.00184877	0.0444769	-1.34338	1.68412	0.593782	filamin A, alpha (actin-binding protein-280)
TSPAN-3	AK001326	Hs.100090	-0.533535	12.5063	-3.35027	0.00186492	0.0447225	-1.34725	0.69086	-1.44747	tetraspan 3
TXN2	NM_012473	Hs.211929	-0.434907	9.15895	-3.34708	0.0018814	0.0449745	-1.35512	0.739741	-1.35182	thioredoxin, mitochondrial
SLU7	NM_006425	Hs.112722	-0.41929	9.29552	-3.35291	0.00188786	0.0449859	-1.35407	0.747793	-1.33727	step II splicing factor SLU7
P125	AK001135	Hs.98069	-0.573332	8.55454	-3.35232	0.00193	0.0457802	-1.36952	0.672063	-1.48796	Sec23-interacting protein p125
PSME2	D45248	Hs.179774	-0.427463	10.1029	-3.33613	0.00193914	0.0457802	-1.38218	0.743568	-1.34487	proteasome (prosome, macropain) activator subunit 2 (PA28 beta)
AGT	K02215	Hs.3697	0.772754	8.56281	3.34206	0.00194494	0.0457802	-1.38075	1.70853	0.585299	angiotensinogen
PCMT1	D13892	Hs.79137	-0.457456	9.33282	-3.33416	0.00194974	0.0457802	-1.38706	0.728269	-1.37312	protein-L-isoaspartate (D-aspartate) O-methyltransferase
HSPC148	NM_016403	Hs.42743	-0.414421	10.322	-3.33382	0.00195158	0.0457802	-1.3879	0.75032	-1.33276	hypothetical protein
CIN85	AF230904	Hs.153260	-0.376821	9.94603	-3.33257	0.00195832	0.0457954	-1.39099	0.770133	-1.29848	c-Cbl-interacting protein
PTTG1	AJ223953	Hs.252587	-0.563968	10.7593	-3.33087	0.00196752	0.0458682	-1.39518	0.676439	-1.47833	pituitary tumor-transforming 1
AHSG	M16961	Hs.75430	0.665546	9.37815	3.32629	0.00199252	0.0463076	-1.40648	1.58617	0.63045	alpha-2-HS-glycoprotein
	AC005587	Hs.272525	-0.385349	8.76934	-3.34649	0.00200325	0.0463076	-1.39834	0.765594	-1.30618	Homo sapiens PAC clone DJ0988G15 from 7q33-q35
CHGB	NM_001819	Hs.2281	0.730227	8.13293	3.331	0.00200482	0.0463076	-1.4079	1.6589	0.602809	chromogranin B (secretogranin 1)
SNK	AF059617	Hs.3838	-0.492467	11.1569	-3.31513	0.002018	0.0464695	-1.42172	0.710808	-1.40685	serum-inducible kinase
PPP4R1	AF111106	Hs.3382	0.587536	8.29135	3.31142	0.0020758	0.0476547	-1.4431	1.50268	0.665478	protein phosphatase 4, regulatory subunit 1
ETS2	AF017257	Hs.85146	-0.549247	10.2398	-3.30907	0.00212882	0.0487234	-1.46161	0.683377	-1.46332	v-ets avian erythroblastosis virus E26 oncogene homolog 2
GS3786	D87120	Hs.29882	-0.521356	9.57295	-3.29235	0.00214916	0.0490282	-1.478	0.696717	-1.4353	predicted osteoblast protein
HSMU1B	NM_005498	Hs.18894	-0.371779	9.71065	-3.29134	0.00215516	0.0490282	-1.48049	0.772829	-1.29395	adaptor-related protein complex 1, mu 2 subunit
KIAA0143	D63477	Hs.84087	-0.415579	9.73204	-3.29622	0.00216433	0.0490887	-1.48045	0.749719	-1.33383	KIAA0143 protein
LOC51138	AK001148	Hs.6671	-0.746624	8.49404	-3.34193	0.00217641	0.0492143	-1.38576	0.595997	-1.67786	COP9 complex subunit 4
DDXL	U90426	Hs.179606	-0.503097	10.5182	-3.28835	0.00221158	0.0498598	-1.49975	0.70559	-1.41725	nuclear RNA helicase, DECD variant of DEAD box family
T= 24hr
Gene_symbol	GenBank ID	Unigene ID	M	A	t	P.Value	adj.P.Val	B	FC	InvFC	Gene_description
	AL021393	Hs.272275	1.71063	8.61572	7.84923	9.05041e-09	6.81496e-05	9.56777	3.27304	0.305526	Human DNA sequence from clone CTA-747E2 on chromosome 22q12.1 Contains one or two novel genes, the gene for a novel C3HC4 type Zinc finger (RING finger) protein, the 5' part of the gene for a novel Kringle and CUB domain protein, ESTs, STSs, GSSs , a ca r
	U43932	Hs.279022	1.98193	10.3562	7.17831	1.88726e-08	7.10555e-05	9.1266	3.95022	0.25315	Homo sapiens connexin 26 (cx26) gene, 5' region, exon 1 and partial exon 2
USP9X	X98296	Hs.77578	-0.841802	8.74998	-7.07782	4.13294e-08	0.000103737	8.55897	0.557946	-1.79229	ubiquitin specific protease 9, X chromosome (Drosophila fat facets related)
SLC4A7	AB012130	Hs.132904	4.94044	11.0342	6.61801	1.35263e-07	0.000207377	7.22242	30.7058	0.0325672	solute carrier family 4, sodium bicarbonate cotransporter, member 7
FACL1	L09229	Hs.278333	-0.637685	9.14216	-6.45012	1.7247e-07	0.000207377	7.21344	0.642743	-1.55583	fatty-acid-Coenzyme A ligase, long-chain 1
LOC51613	NM_015964	Hs.279772	0.798067	10.2228	6.32716	2.00446e-07	0.000207377	7.06126	1.73877	0.575119	CGI-38 protein
ASNS	AK000379	Hs.75692	0.560326	9.75501	6.33768	2.1684e-07	0.000207377	6.99386	1.4746	0.678149	asparagine synthetase
ZNF205	AF060865	Hs.13128	2.6473	11.0948	6.40846	2.21615e-07	0.000207377	6.78389	6.26492	0.159619	zinc finger protein 205
HS1-2	X12433	Hs.99364	1.35086	8.73725	6.36877	2.49831e-07	0.000207377	6.8354	2.55065	0.392057	putative transmembrane protein
KIAA0631	AB014531	Hs.277543	1.25441	9.68864	6.29749	2.75401e-07	0.000207377	6.69544	2.3857	0.419164	KIAA0631 protein
FUT7	AB012668	Hs.457	2.43242	9.04835	6.09692	4.592e-07	0.000314343	6.26359	5.39799	0.185254	fucosyltransferase 7 (alpha (1,3) fucosyltransferase)
1960-07-01	AF172453	Hs.67896	2.99892	12.4445	5.99135	5.79251e-07	0.00036348	6.07042	7.99403	0.125093	7-60 protein
ID2	M96843	Hs.180919	-0.933178	9.24574	-5.84006	1.02402e-06	0.000593143	5.54438	0.523704	-1.90948	inhibitor of DNA binding 2, dominant negative helix-loop-helix protein
TAB1	Z83845	Hs.31472	2.13123	9.89768	5.58614	2.0866e-06	0.00112229	4.87261	4.38091	0.228263	transforming growth factor beta-activated kinase-binding protein 1
SCD	AB032261	Hs.119597	-0.984477	12.8074	-5.70015	2.3098e-06	0.00115952	4.81295	0.505409	-1.9786	stearoyl-CoA desaturase (delta-9-desaturase)
H2AFO	L19779	Hs.795	1.00008	9.62514	5.63753	2.52299e-06	0.00118738	4.72272	2.00011	0.499974	H2A histone family, member O
IDI1	X17025	Hs.76038	-0.937828	10.9885	-5.47954	2.92184e-06	0.0012942	4.55784	0.522018	-1.91564	isopentenyl-diphosphate delta isomerase
H2BFF	X57127	Hs.248134	1.29764	10.1969	5.41439	3.58863e-06	0.00143907	4.36566	2.45826	0.406792	H2B histone family, member F
MLN64	D38255	Hs.77628	1.35217	10.0809	5.41066	3.63113e-06	0.00143907	4.35466	2.55296	0.391703	steroidogenic acute regulatory protein related
MMP10	X07820	Hs.2258	1.47782	8.43408	5.47002	4.17096e-06	0.00150799	4.2528	2.78528	0.35903	matrix metalloproteinase 10 (stromelysin 2)
	X52005	Hs.159218	1.12883	9.20706	5.36408	4.20556e-06	0.00150799	4.21736	2.18681	0.457287	H.sapiens skeletal embryonic myosin light chain 1 (MLC1) mRNA
TRDN	NM_006073	Hs.68731	2.34723	9.38612	5.39066	4.49705e-06	0.00153922	4.16793	5.08846	0.196523	triadin
	AL021807	Hs.204383	1.1073	12.0289	5.29934	5.15699e-06	0.0015998	4.02671	2.15442	0.464163	Homo sapiens DNA sequence from PAC 86C11 on chromosome 6p21.31-22.1. Contains histone genes H2A/l,H2B.1A,H4,H2A.1b,H3 pseudogene, pheromone receptor pseudogene, ESTs, STS and CpG island
DKFZP564K2062	AL080088	Hs.70877	1.64179	9.52444	5.33998	5.25621e-06	0.0015998	4.00021	3.12054	0.320458	DKFZP564K2062 protein
	AL049709	Hs.272268	-0.527983	9.98239	-5.28996	5.31143e-06	0.0015998	3.99912	0.693524	-1.44191	Human DNA sequence from clone RP1-18C9 on chromosome 20 Contains part of a novel gene similar to acetyl-coenzyme A synthetase, a novel gene (locus D20S101) similar to Gamma-glutamyltranspeptidase (contains CCA trinucleotide repeat), a gene similar to HMG2
KIAA0061	D31765	Hs.170114	1.04616	9.64553	5.25173	5.99048e-06	0.00168007	3.88666	2.06502	0.484257	KIAA0061 protein
PEX16	NM_004813	Hs.100915	1.72398	9.49118	5.36958	6.14149e-06	0.00168007	3.75883	3.30347	0.302712	peroxisomal biogenesis factor 16
H3FJ	Z83737	Hs.247696	1.18448	9.80044	5.25271	6.39878e-06	0.00168007	3.83147	2.27281	0.439983	H3 histone family, member J
KIR2DS4	U24077	Hs.258612	0.972171	8.79392	5.24498	6.55462e-06	0.00168007	3.80898	1.96179	0.509739	killer cell immunoglobulin-like receptor, two domains, short cytoplasmic tail, 4
IGSF6	AJ223183	Hs.135194	0.976742	9.25659	5.28201	6.77613e-06	0.00168007	3.75278	1.96802	0.508126	immunoglobulin superfamily, member 6
DKFZP434K191	AL117485	Hs.194503	1.51899	9.00346	5.23529	7.25264e-06	0.00168007	3.72111	2.86591	0.348929	hypothetical protein
MAFK	AF059194	Hs.131953	1.03939	8.43516	5.21121	7.28016e-06	0.00168007	3.71085	2.05536	0.486533	v-maf avian musculoaponeurotic fibrosarcoma oncogene family, protein K
FLJ10034	AK000896	Hs.272205	0.814595	8.31829	5.25203	7.42203e-06	0.00168007	3.70271	1.7588	0.568568	hypothetical protein FLJ10034
MYO3A	NM_017433	Hs.279907	3.3825	12.7708	5.24484	7.58596e-06	0.00168007	3.68616	10.4288	0.0958882	myosin IIIA
KIAA1011	AL080133	Hs.57749	2.2439	9.36748	5.12983	1.00261e-05	0.00215704	3.41805	4.73676	0.211115	KIAA1011 protein
MHCBFB	X75917	Hs.2654	0.914363	9.4627	5.03192	1.26976e-05	0.00265591	3.19103	1.88474	0.530578	MHC binding factor, beta
FLJ20279	AK000286	Hs.9725	-0.601923	8.82666	-5.09304	1.39119e-05	0.00277157	3.12652	0.658875	-1.51774	hypothetical protein FLJ20279
	AL137722	Hs.110443	1.51178	8.62699	5.01995	1.404e-05	0.00277157	3.10378	2.85162	0.350678	Homo sapiens mRNA; cDNA DKFZp761O051 (from clone DKFZp761O051)
H2AFKP	Z80777	Hs.247812	1.14265	11.6999	4.96855	1.45578e-05	0.00277157	3.05699	2.20786	0.452928	H2A histone family, member K, pseudogene
MAP7	X73882	Hs.146388	-0.50786	9.64671	-4.96494	1.47228e-05	0.00277157	3.04646	0.703265	-1.42194	microtubule-associated protein 7
DKFZP434H2235	AL117404	Hs.278318	2.63632	9.40309	4.92532	1.6661e-05	0.00305994	2.93097	6.21744	0.160838	DKFZP434H2235 protein
RAB6B	AF166492	Hs.277445	1.17599	8.73142	4.99454	1.73344e-05	0.00310781	2.92108	2.25948	0.44258	small GTPase RAB6B
CTD6	NM_021146	Hs.146559	1.33753	8.19491	4.96633	1.88583e-05	0.0033024	2.8465	2.52718	0.395697	angiopoietin-like factor
LOC51676	AL137735	Hs.182416	1.45049	9.19981	4.8943	1.94283e-05	0.00332489	2.79378	2.73301	0.365896	ankyrin repeat-containing protein ASB-2
H2AFM	X00089	Hs.248174	1.29744	10.7283	4.86682	1.99935e-05	0.00334558	2.76074	2.45793	0.406846	H2A histone family, member M
H2AFG	Z80776	Hs.239458	1.29214	11.9238	4.85188	2.09458e-05	0.00342874	2.71731	2.44891	0.408344	H2A histone family, member G
	S73288	Hs.46320	1.10515	9.16155	4.83163	2.23079e-05	0.00357401	2.65851	2.15121	0.464854	Small proline-rich protein SPRK [human, odontogenic keratocysts, mRNA Partial, 317 nt]
APEG1	U57099	Hs.21639	0.868514	10.2264	4.81251	2.36743e-05	0.00362744	2.60302	1.82578	0.547711	nuclear protein, marker for differentiated aortic smooth muscle and down-regulated with vascular injury
MTA1	U35113	Hs.101448	0.585614	9.87243	4.84093	2.42561e-05	0.00362744	2.5931	1.50068	0.666366	metastasis associated 1
KCNJ9	U52152	Hs.66726	1.02675	7.96099	4.93422	2.57264e-05	0.00362744	2.56614	2.03742	0.490816	potassium inwardly-rectifying channel, subfamily J, member 9
FLJ20393	AK000400	Hs.272797	1.62875	9.1222	4.8023	2.57932e-05	0.00362744	2.52923	3.09245	0.323369	hypothetical protein FLJ20393
	AF138863	Hs.194827	0.997422	9.59313	4.78261	2.5978e-05	0.00362744	2.51638	1.99643	0.500894	Homo sapiens clone FLB6421 mRNA sequence
CTBP2	AF016507	Hs.171391	-0.491076	10.3632	-4.85421	2.63461e-05	0.00362744	2.52997	0.711494	-1.40549	C-terminal binding protein 2
PTGER1	L22647	Hs.159360	0.807799	9.5262	4.77294	2.67702e-05	0.00362744	2.48835	1.75054	0.571253	prostaglandin E receptor 1 (subtype EP1), 42kD
HUG1	NM_020527	Hs.248216	0.676672	8.26749	4.86725	2.70719e-05	0.00362744	2.51215	1.59845	0.625607	HUG1 gene
H1F3	M60747	Hs.136857	1.53353	10.2647	4.86382	2.73464e-05	0.00362744	2.50272	2.89493	0.345431	H1 histone family, member 3
PIK3C2B	Y11312	Hs.132463	1.70645	10.8721	4.81752	2.76329e-05	0.00362744	2.47824	3.26358	0.306412	phosphoinositide-3-kinase, class 2, beta polypeptide
RENBP	NM_002910	Hs.158331	0.937216	8.80056	4.83447	2.79405e-05	0.00362744	2.45927	1.91483	0.52224	renin-binding protein
H4FM	AB000905	Hs.248172	1.62226	8.91338	4.78421	3.05465e-05	0.00389856	2.38466	3.07858	0.324825	H4 histone family, member M
U2AF65	X64044	Hs.7655	2.09514	9.8737	4.85293	3.24772e-05	0.00407588	2.13499	4.27268	0.234045	U2 small nuclear ribonucleoprotein auxiliary factor (65kD)
HUMBINDC	L10405	Hs.247992	1.23268	7.75774	4.79182	3.37943e-05	0.00415644	2.30497	2.35004	0.425526	DNA binding protein for surfactant protein B
PYY	D13897	Hs.169249	0.791575	9.89296	4.69367	3.4223e-05	0.00415644	2.25926	1.73096	0.577713	peptide YY
AF038169	AF038169	Hs.145567	1.8011	9.18127	4.68724	3.49108e-05	0.00417267	2.2407	3.48486	0.286955	hypothetical protein
SGCA	L34355	Hs.99931	0.848586	9.07159	4.65878	4.00586e-05	0.00464124	2.11854	1.80074	0.555329	sarcoglycan, alpha (50kD dystrophin-associated glycoprotein)
ACTA1	J00068	Hs.1288	1.42963	13.0015	4.64268	4.00638e-05	0.00464124	2.11234	2.69377	0.371227	actin, alpha 1, skeletal muscle
RELB	M83221	Hs.858	0.760367	9.74856	4.65342	4.07203e-05	0.00464581	2.10327	1.69392	0.590346	v-rel avian reticuloendotheliosis viral oncogene homolog B (nuclear factor of kappa light polypeptide gene enhancer in B-cells 3)
KIAA0224	D86977	Hs.78054	1.09122	9.43083	4.66385	4.15386e-05	0.00466844	2.09109	2.13054	0.469365	KIAA0224 gene product
H2BFE	Z83738	Hs.182432	1.14063	10.6042	4.63844	4.48597e-05	0.00496756	2.01935	2.20477	0.453563	H2B histone family, member E
	X79782	Hs.247949	1.17711	8.57697	4.63776	4.74047e-05	0.0051733	1.97456	2.26124	0.442236	H.sapiens (T1.1) mRNA for IG lambda light chain
	AL022163	Hs.247769	-0.517539	10.9341	-4.58249	4.82322e-05	0.00518841	1.93942	0.698562	-1.43151	Human DNA sequence from clone 551E13 on chromosome Xp11.2-11.3 Contains farnesyl pyrophosphate synthetase pseudogene, VT4 protein pseudogene, EST, GSS
KIAA0905	AB018359	Hs.70266	-0.586625	10.1459	-4.59022	4.93911e-05	0.00521204	1.92331	0.665899	-1.50173	yeast Sec31p homolog
CC1.3	L10910	Hs.145696	-0.551886	9.91922	-4.57186	4.98362e-05	0.00521204	1.90894	0.682128	-1.466	splicing factor (CC1.3)
FLJ10390	AK001252	Hs.133475	0.931457	9.05726	4.56408	5.34882e-05	0.00531706	1.84904	1.9072	0.524329	hypothetical protein FLJ10390
DGKZ	U94905	Hs.89981	1.84499	9.69835	4.54734	5.37393e-05	0.00531706	1.83869	3.59249	0.278358	diacylglycerol kinase, zeta (104kD)
BRI3	AF106966	Hs.75922	0.994805	10.9994	4.5616	5.38934e-05	0.00531706	1.84201	1.99281	0.501804	brain protein I3
ZW10	U54996	Hs.13512	0.918274	9.89909	4.53859	5.52046e-05	0.00531706	1.81364	1.88985	0.529142	ZW10 (Drosophila) homolog, centromere/kinetochore protein
FLJ20484	AK000491	Hs.5080	-0.415607	10.3391	-4.5536	5.52232e-05	0.00531706	1.8193	0.749704	-1.33386	hypothetical protein FLJ20484
CRHR1	X72304	Hs.79117	1.25514	10.7819	4.53607	5.56326e-05	0.00531706	1.80644	2.38691	0.418952	corticotropin releasing hormone receptor 1
	AL117519	Hs.34348	1.12026	9.82483	4.66382	5.57833e-05	0.00531706	1.82456	2.17387	0.46001	Homo sapiens mRNA; cDNA DKFZp434P0235 (from clone DKFZp434P0235)
WIF-1	NM_007191	Hs.26471	0.915306	8.09943	4.54561	5.93752e-05	0.00549785	1.75802	1.88597	0.530231	Wnt inhibitory factor-1
HMOX1	NM_002133	Hs.202833	1.03267	9.51641	4.50925	6.04066e-05	0.00549785	1.72978	2.04581	0.488803	heme oxygenase (decycling) 1
FLJ10094	AK000956	Hs.13209	0.797765	9.42172	4.50761	6.07117e-05	0.00549785	1.72509	1.73841	0.57524	hypothetical protein FLJ10094
SULT1A1	U52852	Hs.142	2.05997	10.2598	4.50521	6.11599e-05	0.00549785	1.71824	4.16979	0.23982	sulfotransferase family 1A, phenol-preferring, member 1
AGR2	AF038451	Hs.91011	-0.55151	9.32224	-4.51545	6.20201e-05	0.00549785	1.71117	0.682306	-1.46562	anterior gradient 2 (Xenepus laevis) homolog
H2BFK	Z80782	Hs.182140	1.35005	9.83026	4.51523	6.20607e-05	0.00549785	1.71056	2.54921	0.392279	H2B histone family, member K
	AL110212	Hs.11673	-0.468383	9.66975	-4.50716	6.36018e-05	0.00555419	1.70397	0.722774	-1.38356	Homo sapiens mRNA; cDNA DKFZp564D246 (from clone DKFZp564D246)
UBQLN2	AF189009	Hs.4552	-0.490146	8.91939	-4.50423	6.41719e-05	0.00555419	1.6794	0.711953	-1.40459	ubiquilin 2
MYO1E	X98411	Hs.121555	1.62704	8.53843	4.48884	6.72416e-05	0.00575374	1.63589	3.08878	0.323753	myosin IE
RAC2	M64595	Hs.279794	0.865928	9.73623	4.47588	6.99397e-05	0.00591737	1.59925	1.82251	0.548693	ras-related C3 botulinum toxin substrate 2 (rho family, small GTP binding protein Rac2)
HOXD9	X59372	Hs.236646	0.772327	9.88761	4.49986	7.15547e-05	0.00598675	1.60712	1.70802	0.585472	homeo box D9
H2BFH	Z80780	Hs.182138	1.31737	10.7193	4.44546	7.34399e-05	0.00607695	1.54791	2.49211	0.401266	H2B histone family, member H
ASS	X01630	Hs.160786	0.843769	8.28196	4.45311	7.84229e-05	0.00641874	1.49883	1.79473	0.557186	argininosuccinate synthetase
	X80240	Hs.247791	1.14202	9.06496	4.41667	8.01922e-05	0.00649298	1.46607	2.20689	0.453126	H.sapiens endogenous retrovirus HERV-KC4 DNA
CDC14B	NM_003671	Hs.240122	1.95576	10.2388	4.41234	8.12602e-05	0.00650946	1.45376	3.87921	0.257785	CDC14 (cell division cycle 14, S. cerevisiae) homolog B
	AL050297	Hs.25894	0.574291	8.24584	4.45261	8.23509e-05	0.00652453	1.47739	1.48895	0.671616	Homo sapiens mRNA; cDNA DKFZp564N123 (from clone DKFZp564N123); partial cds
CRYGB	NM_005210	Hs.248102	1.20957	8.75993	4.44631	8.39064e-05	0.00652453	1.44236	2.31269	0.432397	crystallin, gamma B
GJB1	X04325	Hs.2679	1.06761	10.6797	4.41478	8.41622e-05	0.00652453	1.44551	2.09596	0.477109	gap junction protein, beta 1, 32kD (connexin 32, Charcot-Marie-Tooth neuropathy, X-linked)
TRAP150	NM_005119	Hs.108319	1.23907	10.8792	4.41183	8.49142e-05	0.00652453	1.41867	2.36046	0.423646	thyroid hormone receptor-associated protein, 150 kDa subunit
S100P	X65614	Hs.2962	0.587265	11.3966	4.40545	8.65686e-05	0.00656736	1.40071	1.5024	0.665603	S100 calcium-binding protein P
SIX3	AF092047	Hs.227277	0.898817	8.8942	4.41767	8.72159e-05	0.00656736	1.41838	1.86454	0.536326	sine oculis homeobox (Drosophila) homolog 3
ZNF148	AJ236885	Hs.112180	-0.577672	8.61865	-4.44497	8.84913e-05	0.00659742	1.3996	0.670044	-1.49244	zinc finger protein 148 (pHZ-52)
VAMP4	AL035296	Hs.102664	1.0682	9.0657	4.40652	9.44248e-05	0.00693817	1.33239	2.09681	0.476915	vesicle-associated membrane protein 4
GIPR	X81832	Hs.251412	1.33446	10.0956	4.36907	9.66226e-05	0.00693817	1.2985	2.52181	0.396541	gastric inhibitory polypeptide receptor
STX8	NM_004853	Hs.119525	0.566263	8.4033	4.35512	9.67389e-05	0.00693817	1.29161	1.48068	0.675364	syntaxin 8
FLJ10483	AK001345	Hs.6877	-0.812145	8.58588	-4.53802	9.72466e-05	0.00693817	1.27437	0.569534	-1.75582	hypothetical protein FLJ10483
	AL080151	Hs.97823	1.23206	8.9777	4.35053	9.8098e-05	0.00693817	1.27864	2.34903	0.425708	Homo sapiens mRNA; cDNA DKFZp434D024 (from clone DKFZp434D024)
H2AFN	X57138	Hs.134999	1.21663	11.9723	4.36239	9.85902e-05	0.00693817	1.29959	2.32404	0.430286	H2A histone family, member N
LOC51043	AF007833	Hs.159265	1.24382	7.78232	4.41257	0.000102359	0.00709609	1.28967	2.36824	0.422254	kruppel-related zinc finger protein hcKrox
DIO3	S79854	Hs.49322	1.0551	8.0024	4.39419	0.000102719	0.00709609	1.26073	2.07787	0.481263	deiodinase, iodothyronine, type III
ELAVL3	D26158	Hs.1701	0.724245	9.59893	4.33008	0.000104388	0.00714587	1.22086	1.65204	0.605314	ELAV (embryonic lethal, abnormal vision, Drosophila)-like 3 (Hu antigen C)
GBAS	AJ001259	Hs.152707	-1.22151	9.04547	-4.39758	0.00010691	0.00725254	1.26139	0.428834	-2.33191	glioblastoma amplified sequence
SLC6A6	Z18956	Hs.1194	1.47178	10.0509	4.30078	0.000114096	0.00751259	1.13822	2.77364	0.360537	solute carrier family 6 (neurotransmitter transporter, taurine), member 6
H3FB	AL031777	Hs.143042	1.3005	10.4311	4.30045	0.000114213	0.00751259	1.13728	2.46315	0.405985	H3 histone family, member B
	AF131834	Hs.4892	2.03475	8.24115	4.34215	0.000114248	0.00751259	1.15503	4.0975	0.244051	Homo sapiens clone 24841 mRNA sequence
KIAA0776	AB018319	Hs.278722	1.01054	10.9748	4.29895	0.000114734	0.00751259	1.13304	2.01467	0.496359	KIAA0776 protein
H3FF	NM_003533	Hs.132854	1.43212	8.38463	4.30683	0.000121459	0.00786296	1.11297	2.69842	0.370587	H3 histone family, member F
FLJ20207	AK000214	Hs.129014	1.54994	10.0889	4.29114	0.000122173	0.00786296	1.08036	2.92804	0.341525	hypothetical protein FLJ20207
H4FL	Z80788	Hs.247815	1.21751	7.73488	4.30657	0.000132747	0.00843907	1.02204	2.32545	0.430025	H4 histone family, member L
CBX6	NM_014292	Hs.107374	0.521414	8.54972	4.26194	0.000133366	0.00843907	0.998911	1.43536	0.696689	chromobox homolog 6
	AJ006692	Hs.247709	0.715426	8.82099	4.25707	0.000135326	0.00845466	0.985363	1.64197	0.609025	Homo sapiens UHS KerB gene
CIN85	AF230904	Hs.153260	-0.392905	9.94603	-4.25576	0.000135858	0.00845466	0.981713	0.761594	-1.31303	c-Cbl-interacting protein
SQLE	D78130	Hs.71465	-0.834688	11.632	-4.24864	0.000138791	0.00856638	0.961873	0.560704	-1.78347	squalene epoxidase
HEY1	AF232239	Hs.234434	1.12732	8.14115	4.25298	0.000142559	0.0086997	0.942909	2.18452	0.457766	hairy/enhancer-of-split related with YRPW motif 1
DKFZP566O1646	AL050084	Hs.24427	-1.00034	8.44846	-4.31055	0.000144518	0.0086997	0.978322	0.499882	-2.00047	DKFZP566O1646 protein
USP21	AF233442	Hs.8015	0.822586	9.26775	4.23286	0.000145508	0.0086997	0.917981	1.76857	0.565428	ubiquitin specific protease 21
	AL137333	Hs.194478	-0.602711	9.02483	-4.23271	0.000145573	0.0086997	0.917568	0.658515	-1.51857	Homo sapiens mRNA; cDNA DKFZp434O1572 (from clone DKFZp434O1572)
	AF131842	Hs.163642	0.746033	8.08519	4.27086	0.000147326	0.00873513	0.925116	1.67717	0.596241	Homo sapiens clone 25187 and 25188 mRNA sequences, partial cds
RGR	U14910	Hs.1544	0.465281	8.348	4.23877	0.000148703	0.0087479	0.903705	1.38059	0.72433	retinal G protein coupled receptor
FCN1	S80990	Hs.252136	1.10352	8.42871	4.21278	0.000154514	0.00900588	0.862217	2.14879	0.465379	ficolin (collagen/fibrinogen domain-containing) 1
	AL050139	Hs.75277	-0.434429	9.44946	-4.2107	0.00015548	0.00900588	0.856432	0.739987	-1.35138	Homo sapiens mRNA; cDNA DKFZp586M141 (from clone DKFZp586M141)
HSPC027	NM_014097	Hs.279756	-1.05908	9.18796	-4.31158	0.000160237	0.00916249	0.841222	0.479938	-2.0836	hypothetical protein
	AL049378	Hs.21739	1.06718	9.57731	4.18663	0.000161088	0.00916249	0.817975	2.09534	0.477249	Homo sapiens mRNA; cDNA DKFZp586I1518 (from clone DKFZp586I1518)
ID1	S78825	Hs.75424	0.66218	11.2597	4.19729	0.000161834	0.00916249	0.819247	1.58247	0.631923	inhibitor of DNA binding 1, dominant negative helix-loop-helix protein
PRKX	X85545	Hs.147996	0.889391	8.89939	4.18883	0.000165974	0.009298	0.795801	1.85239	0.539842	protein kinase, X-linked
FXR2	U31501	Hs.52788	0.978979	10.0591	4.1872	0.000166786	0.009298	0.791273	1.97107	0.507339	fragile X mental retardation, autosomal homolog 2
STX10	AF035531	Hs.43812	1.33476	10.3206	4.1728	0.000167932	0.009298	0.77937	2.52234	0.396457	syntaxin 10
SPAK	AF099989	Hs.199263	-0.485077	10.3066	-4.18184	0.000169473	0.00931481	0.776441	0.714459	-1.39966	Ste-20 related kinase
	M94547	Hs.75636	0.654197	8.68041	4.15462	0.000177364	0.00963026	0.728684	1.57374	0.635429	HUMMLC2At; Homo sapiens; ; 593 base-pairs
	AB037739	Hs.201071	0.573869	8.94146	4.16582	0.00017777	0.00963026	0.732087	1.48851	0.671813	Homo sapiens mRNA for KIAA1318 protein, partial cds
HAS2	U54804	Hs.159226	1.22263	7.57108	4.18782	0.00018758	0.0100381	0.700573	2.33371	0.428501	hyaluronan synthase 2
HSPC134	NM_014169	Hs.279761	0.507518	9.47655	4.14497	0.000189158	0.0100381	0.674482	1.4216	0.703432	HSPC134 protein
ATF5	AB021663	Hs.9754	0.951295	11.7895	4.13292	0.000189298	0.0100381	0.668301	1.93361	0.517168	activating transcription factor 5
	M81780	Hs.247961	0.880381	8.0436	4.17795	0.000193031	0.010095	0.673958	1.84086	0.543224	Homo sapiens acid sphingomyelinase (SMPD1) gene, complete cds, ORF's 1-3, complete cds's
DKFZP586N0721	AL110265	Hs.99843	0.374114	10.5302	4.13761	0.000193346	0.010095	0.654168	1.29604	0.771579	DKFZP586N0721 protein
TAO1	AB020688	Hs.122823	1.17147	9.11649	4.1214	0.000195952	0.010095	0.636271	2.25241	0.443969	thousand and one amino acid protein kinase
LOC51597	AB017908	Hs.278326	1.5632	8.6199	4.14466	0.000196456	0.010095	0.670158	2.95508	0.3384	4F2 light chain
GPR31	U65402	Hs.248124	0.615704	9.58254	4.1195	0.000197074	0.010095	0.630981	1.53231	0.652611	G protein-coupled receptor 31
KIAA0112	D25218	Hs.71827	0.862135	10.2374	4.12732	0.000199353	0.0101396	0.625791	1.81773	0.550138	KIAA0112 protein; homolog of yeast ribosome biogenesis regulatory protein RRS1
HSPC187	AF151021	Hs.276977	1.03623	9.73021	4.13752	0.000200638	0.0101396	0.625589	2.05086	0.487601	hypothetical protein
COMP	AC003107	Hs.1584	0.594283	8.41161	4.13312	0.000203258	0.0102036	0.61355	1.50972	0.662374	cartilage oligomeric matrix protein (pseudoachondroplasia, epiphyseal dysplasia 1, multiple)
	AK001503	Hs.265891	0.564156	9.60931	4.10595	0.00020523	0.0102343	0.593395	1.47852	0.676351	Homo sapiens cDNA FLJ10641 fis, clone NT2RP2005748
KIAA0395	AB007855	Hs.167839	0.748743	9.01887	4.16863	0.000207013	0.0102553	0.657201	1.68033	0.595122	KIAA0395 protein
TAF2A	D90359	Hs.1179	0.520212	8.71469	4.09291	0.000213396	0.010401	0.557233	1.43417	0.697269	TATA box binding protein (TBP)-associated factor, RNA polymerase II, A, 250kD
H2BFA	M60750	Hs.247817	1.26066	9.84668	4.09054	0.000214915	0.010401	0.550664	2.39606	0.417352	H2B histone family, member A
TPR	X66397	Hs.169750	0.57734	10.5788	4.08976	0.000215417	0.010401	0.548499	1.4921	0.670198	translocated promoter region (to activated MET oncogene)
SIGLEC7	AJ007395	Hs.274470	0.492625	8.93569	4.10113	0.000215479	0.010401	0.55367	1.407	0.710731	sialic acid binding Ig-like lectin 7
PA2G4	U59435	Hs.5181	-0.484413	9.37453	-4.12244	0.000217871	0.0104495	0.555176	0.714788	-1.39902	proliferation-associated 2G4, 38kD
HMGIC	L46353	Hs.2726	0.702144	8.49649	4.12684	0.000223833	0.0105991	0.56188	1.62692	0.614658	high-mobility group (nonhistone chromosomal) protein isoform I-C
KCNA4	M55514	Hs.1854	0.589979	8.1731	4.11121	0.000225135	0.0105991	0.524742	1.50522	0.664353	potassium voltage-gated channel, shaker-related subfamily, member 4
X1	AJ245937	Hs.10574	0.511804	9.49842	4.08624	0.000225213	0.0105991	0.512715	1.42583	0.701345	GLUCOSE TRANSPORTER X1
	AL137656	Hs.169817	-0.559958	7.42894	-4.24665	0.000228316	0.0106784	0.597061	0.678322	-1.47423	Homo sapiens mRNA; cDNA DKFZp434E0516 (from clone DKFZp434E0516)
TITF1	U33749	Hs.197764	1.58308	9.32617	4.09841	0.000233693	0.0107736	0.532686	2.99608	0.333769	thyroid transcription factor 1
DVL1	U46461	Hs.74375	0.740932	10.3742	4.06173	0.000234226	0.0107736	0.470953	1.67126	0.598353	dishevelled 1 (homologous to Drosophila dsh)
KIAA0129	D50919	Hs.179703	-0.421288	7.56553	-4.42168	0.000234644	0.0107736	0.624316	0.746758	-1.33912	KIAA0129 gene product
SCO1	AF026852	Hs.14511	-0.528797	8.67322	-4.10398	0.000239118	0.0108825	0.517432	0.693133	-1.44273	SCO (cytochrome oxidase deficient, yeast) homolog 1
UCH37	NM_015984	Hs.171581	-0.449098	9.7673	-4.0649	0.000239906	0.0108825	0.454145	0.7325	-1.36519	ubiquitin C-terminal hydrolase UCH37
TIEG	S81439	Hs.82173	0.613948	10.6193	4.06234	0.00024173	0.0108996	0.447129	1.53044	0.653406	TGFB inducible early growth response
C21ORF33	U53003	Hs.182423	0.856896	10.058	4.05971	0.00026156	0.0116008	0.385651	1.81114	0.552139	ES1 (zebrafish) protein, human homolog of
OAS2	M87284	Hs.264981	0.653551	8.44888	4.04724	0.000261632	0.0116008	0.379467	1.57304	0.635713	2'-5'oligoadenylate synthetase 2
LIPE	U40002	Hs.95351	0.547194	8.96744	4.04689	0.000261903	0.0116008	0.378507	1.46124	0.68435	lipase, hormone-sensitive
KIAA0750	AB018293	Hs.198793	-0.417512	9.53299	-4.02049	0.000264846	0.0116366	0.357197	0.748715	-1.33562	KIAA0750 gene product
MAPK8	L26318	Hs.859	1.1535	9.34179	4.01928	0.000265802	0.0116366	0.353861	2.22452	0.449534	mitogen-activated protein kinase 8
VAV2	S76992	Hs.104005	1.12559	8.25146	4.09134	0.000269541	0.0116878	0.433757	2.18191	0.458315	vav 2 oncogene
NUP153	Z25535	Hs.211608	0.469372	10.3779	4.02482	0.000270078	0.0116878	0.34442	1.38451	0.722279	nucleoporin 153kD
ATF3	NM_004024	Hs.460	0.753967	8.82989	4.00457	0.00027768	0.0119482	0.313402	1.68642	0.592971	activating transcription factor 3
KIAA0246	AJ275213	Hs.84753	0.713481	9.49577	4.02254	0.000281258	0.0120334	0.340279	1.63976	0.609847	KIAA0246 protein
ZP2	M90366	Hs.73982	1.06511	10.7753	3.99731	0.00028373	0.0120705	0.29346	2.09233	0.477935	zona pellucida glycoprotein 2 (sperm receptor)
	AL162042	Hs.272348	0.560432	10.8467	3.99461	0.000286015	0.0120994	0.286037	1.47471	0.678099	Homo sapiens mRNA; cDNA DKFZp761L1212 (from clone DKFZp761L1212)
STRIN	AF162680	Hs.180403	-0.609594	9.13428	-4.07967	0.000291215	0.0122506	0.3664	0.655381	-1.52583	STRIN protein
FGF4	J02986	Hs.1755	0.705548	9.92322	4.00698	0.000294357	0.0122826	0.270293	1.63076	0.613209	fibroblast growth factor 4 (heparin secretory transforming protein 1, Kaposi sarcoma oncogene)
VIL1	X12901	Hs.166068	-0.499813	9.86539	-3.99461	0.00029524	0.0122826	0.261955	0.707199	-1.41403	villin 1
ACADSB	U12778	Hs.81934	0.871268	8.29546	4.00074	0.000299767	0.0123589	0.281748	1.82927	0.546666	acyl-Coenzyme A dehydrogenase, short/branched chain
DGS-A	L77571	Hs.106311	0.720124	9.55278	3.98877	0.000300356	0.0123589	0.246054	1.64732	0.607045	DiGeorge syndrome gene A
FLNA	X53416	Hs.195464	0.728953	11.0166	3.97325	0.000304715	0.0124701	0.227451	1.65744	0.603342	filamin A, alpha (actin-binding protein-280)
FABP2	M10050	Hs.251811	0.538718	9.11343	3.97464	0.000313103	0.0127442	0.207593	1.45268	0.688382	fatty acid binding protein 2, intestinal
KIAA1093	AB029016	Hs.117333	0.673546	8.01593	4.00082	0.000321809	0.0129278	0.199709	1.59499	0.626964	KIAA1093 protein
DSIPI	AL110191	Hs.75450	0.611367	9.28834	3.95452	0.000322093	0.0129278	0.176164	1.52771	0.654576	delta sleep inducing peptide, immunoreactor
	Y17456	Hs.227150	-0.635194	8.09638	-3.99979	0.000322765	0.0129278	0.225273	0.643854	-1.55315	Homo sapiens LSFR2 gene, last exon
	AC006276	Hs.99093	0.44392	10.2463	3.95069	0.000325763	0.0129788	0.165687	1.3603	0.735135	Homo sapiens chromosome 19, cosmid R28379
UCP4	AF110532	Hs.40510	0.748722	8.23111	4.00081	0.000334318	0.0130125	0.170853	1.6803	0.595131	uncoupling protein 4
ACAA1	NM_001607	Hs.166160	-0.438432	9.63617	-3.96178	0.000335857	0.0130125	0.148199	0.737936	-1.35513	acetyl-Coenzyme A acyltransferase 1 (peroxisomal 3-oxoacyl-Coenzyme A thiolase)
ANXA7	NM_004034	Hs.78637	-0.425664	9.42333	-3.95007	0.000336541	0.0130125	0.140818	0.744496	-1.34319	annexin A7
KIAA0479	AB007948	Hs.158244	0.589433	9.04078	3.95973	0.000337868	0.0130125	0.142673	1.50466	0.664604	KIAA0479 protein
HMGCR	NM_000859	Hs.11899	-0.613683	9.84326	-3.93786	0.000338365	0.0130125	0.130603	0.653526	-1.53016	3-hydroxy-3-methylglutaryl-Coenzyme A reductase
MPP2	X82895	Hs.23205	1.44466	8.09415	4.01	0.000339066	0.0130125	0.16463	2.72199	0.367379	membrane protein, palmitoylated 2 (MAGUK p55 subfamily member 2)
LOC51253	AF151069	Hs.4209	-0.36954	9.91206	-3.93671	0.000339513	0.0130125	0.127472	0.774029	-1.29194	hypothetical protein
	Z84469	Hs.247720	-0.461318	9.56263	-3.93579	0.000340434	0.0130125	0.124967	0.726322	-1.3768	Human DNA sequence from clone 390O13 on chromosome Xp11 Contains pseudogene similar to PLA-X and ribosomal protein L7a (surf3). EST, STS, GSS
MAG	M29273	Hs.1780	0.592612	8.6395	3.95279	0.000344757	0.0130836	0.123998	1.50797	0.663141	myelin associated glycoprotein
PTPRS	U35234	Hs.159534	0.48062	9.33183	3.93053	0.000345768	0.0130836	0.110599	1.39534	0.716669	protein tyrosine phosphatase, receptor type, S
PTK9	U02680	Hs.82643	-0.428222	11.1822	-3.92463	0.000351836	0.0131921	0.0945199	0.743177	-1.34557	protein tyrosine kinase 9
H3FA	Z46261	Hs.248175	1.95939	9.76654	3.98152	0.000353153	0.0131921	0.186132	3.88897	0.257138	H3 histone family, member A
	AL122102	Hs.252731	0.756656	9.45777	3.93293	0.000353892	0.0131921	0.124179	1.68957	0.591867	Homo sapiens mRNA; cDNA DKFZp434H0717 (from clone DKFZp434H0717); partial cds
CDK7	L20320	Hs.184298	-0.425602	9.3227	-3.93065	0.000356255	0.0132148	0.0881784	0.744528	-1.34313	cyclin-dependent kinase 7 (homolog of Xenopus MO15 cdk-activating kinase)
FLJ10751	AK001613	Hs.279811	-0.469526	8.78106	-3.95982	0.000361929	0.0133595	0.120074	0.722202	-1.38465	hypothetical protein FLJ10751
KIAA0643	AB014543	Hs.155995	0.4803	9.44731	3.92249	0.000364879	0.0134026	0.066065	1.39503	0.716828	KIAA0643 protein
	AF023453	Hs.12887	0.573177	9.19511	3.92763	0.000370939	0.0134493	0.0562856	1.4878	0.672135	Homo sapiens cDNA FLJ10336 fis, clone NT2RM2000691, highly similar to ACTIN-LIKE PROTEIN 3
MAPRE3	AB025186	Hs.172740	0.566256	10.5472	3.90668	0.000370964	0.0134493	0.0456055	1.48068	0.675367	microtubule-associated protein, RP/EB family, member 3
	BI518576	Hs.249187	0.705898	9.26484	3.90619	0.000371509	0.0134493	0.0442503	1.63116	0.613061	Homo sapiens BAC clone NH0121A08 from 7p14-p13
SEMA3F	U38276	Hs.32981	0.740851	9.85949	3.90177	0.000376372	0.0135547	0.0322357	1.67116	0.598386	sema domain, immunoglobulin domain (Ig), short basic domain, secreted, (semaphorin) 3F
	AK000126	Hs.274192	-0.417837	9.85853	-3.90932	0.000379214	0.0135547	0.0304474	0.748546	-1.33592	Homo sapiens cDNA FLJ20119 fis, clone COL05853
BLC	AF044197	Hs.100431	2.52493	8.36213	3.91882	0.000380547	0.0135547	0.0326388	5.75546	0.173748	B-cell-homing chemokine (ligand for Burkitt's lymphoma receptor-1)
	AB037758	Hs.241419	0.538601	9.31437	3.90716	0.000381618	0.0135547	0.0246076	1.45256	0.688438	Homo sapiens mRNA for KIAA1337 protein, partial cds
SYP	X06389	Hs.75667	0.532784	8.50427	3.92568	0.00038552	0.0136289	0.0263555	1.44672	0.69122	synaptophysin
H3FH	Z80785	Hs.247813	0.565388	11.8843	3.89399	0.000396599	0.0139551	-0.0109719	1.47979	0.675774	H3 histone family, member H
GW128	NM_014052	Hs.182238	-0.506183	12.0357	-3.893	0.000410149	0.0143048	-0.0366163	0.704083	-1.42029	GW128 protein
FLJ10349	AK001211	Hs.19333	0.70796	9.72714	3.91526	0.000411061	0.0143048	0.044695	1.63349	0.612185	hypothetical protein FLJ10349
PITPNM	X98654	Hs.93837	1.49729	8.93096	3.88074	0.000412236	0.0143048	-0.0466984	2.82311	0.354219	phosphatidylinositol transfer protein, membrane-associated
H4FN	M16707	Hs.123053	0.80038	8.97319	3.87865	0.000427543	0.0147679	-0.0226326	1.74156	0.574198	H4 histone family, member N
	AL050192	Hs.80285	1.06316	8.90758	3.90827	0.000434538	0.0148738	-0.00763679	2.08951	0.478581	Homo sapiens mRNA; cDNA DKFZp586C1723 (from clone DKFZp586C1723)
CSX	U34962	Hs.54473	1.4059	10.3951	3.87303	0.000434561	0.0148738	-0.0900448	2.64983	0.377383	cardiac-specific homeo box
BLMH	X92106	Hs.78943	1.23976	8.96043	3.86825	0.000440611	0.0150127	-0.0715632	2.36159	0.423443	bleomycin hydrolase
	U45432	Hs.251454	0.693876	9.17363	3.83974	0.000451608	0.0153181	-0.136004	1.61762	0.618191	Human ETV6 gene, promoter region and partial cds
MGAT3	NM_002409	Hs.112	0.877173	8.96131	3.83625	0.000456256	0.0154063	-0.14545	1.83677	0.544433	mannosyl(beta-1,4-)-glycoprotein beta-1,4-N-acetylglucosaminyltransferase
DKFZp761K1824	AL137439	Hs.244803	0.671016	9.28302	3.84224	0.000461165	0.0155026	-0.150264	1.59219	0.628064	hypothetical protein DKFZp761K1824
VDUP1	S73591	Hs.179526	0.541743	10.8058	3.82948	0.000465397	0.0155287	-0.163751	1.45573	0.68694	upregulated by 1,25-dihydroxyvitamin D-3
	AL050217	Hs.93127	0.514604	9.80555	3.82898	0.000466066	0.0155287	-0.165075	1.4286	0.699985	Homo sapiens mRNA; cDNA DKFZp586I0523 (from clone DKFZp586I0523)
POLQ	NM_006596	Hs.241517	1.44937	12.3431	3.82702	0.000468752	0.0155494	-0.170377	2.73088	0.366182	polymerase (DNA-directed), theta
FLJ10547	AK001409	Hs.274356	0.604656	9.94839	3.82799	0.000480667	0.0157734	-0.188491	1.52062	0.657628	hypothetical protein FLJ10547
H1F4	M60748	Hs.248133	1.24673	8.36568	3.85981	0.000481349	0.0157734	-0.172988	2.37303	0.421402	H1 histone family, member 4
	AK000155	Hs.91684	-0.404673	8.84648	-3.87168	0.000481791	0.0157734	-0.114993	0.755408	-1.32379	Homo sapiens cDNA FLJ20148 fis, clone COL08032, highly similar to ROL_HUMAN HETEROGENEOUS NUCLEAR RIBONUCLEOPROTEIN L
IDH1	AF020038	Hs.11223	-0.585705	10.1518	-3.81277	0.000488706	0.0158686	-0.208824	0.666324	-1.50077	isocitrate dehydrogenase 1 (NADP+), soluble
KIAA0693	AB014593	Hs.154429	0.855926	10.2033	3.81262	0.000488912	0.0158686	-0.209213	1.80992	0.552511	KIAA0693 protein
ADTD	AF002163	Hs.75056	-0.371933	10.3786	-3.82627	0.000497375	0.0160619	-0.182565	0.772746	-1.29409	adaptor-related protein complex 3, delta 1 subunit
MN1	X82209	Hs.268515	0.53821	7.42475	3.88584	0.000499133	0.0160619	-0.18669	1.45217	0.688625	meningioma (disrupted in balanced translocation) 1
LAGE-1	AJ223040	Hs.87225	0.669876	9.99322	3.80255	0.000503509	0.0161337	-0.236341	1.59094	0.628561	LAGE-1 protein
INSIG1	U96876	Hs.56205	-1.06983	10.5637	-3.79719	0.000511454	0.0163188	-0.250773	0.476374	-2.09919	insulin induced gene 1
	AL138578	Hs.266738	0.611262	9.27663	3.79586	0.000527635	0.0167641	-0.274497	1.5276	0.654624	Novel human mRNA from chromosome 22
PSMD10	NM_002814	Hs.7756	-0.44372	9.516	-3.79072	0.000535537	0.0169437	-0.255261	0.735236	-1.36011	proteasome (prosome, macropain) 26S subunit, non-ATPase, 10
ITGBL1	AF072752	Hs.82582	0.510082	8.99065	3.78575	0.000543301	0.0171174	-0.301478	1.42413	0.702182	integrin, beta-like 1 (with EGF-like repeat domains)
ACADS	Z80345	Hs.127610	0.583374	10.4011	3.77399	0.000547248	0.0171699	-0.31312	1.49835	0.667401	acyl-Coenzyme A dehydrogenase, C-2 to C-3 short chain
	AC002542	Hs.272472	0.611873	9.10747	3.77566	0.000559402	0.0174784	-0.328403	1.52824	0.654347	Human BAC clone RG114A06 from 7q31
TCEA2	D50495	Hs.80598	0.496402	9.13222	3.76329	0.000564562	0.0175667	-0.341818	1.41069	0.708872	transcription elongation factor A (SII), 2
NT5	X55740	Hs.153952	-0.445362	8.83583	-3.77642	0.000574031	0.0177879	-0.346992	0.7344	-1.36166	5' nucleotidase (CD73)
TBCE	U61232	Hs.32675	0.347849	9.14055	3.76457	0.000593886	0.0183277	-0.344858	1.27266	0.785755	tubulin-specific chaperone e
	AF052122	Hs.130712	0.641982	8.6929	3.75212	0.000598751	0.0183826	-0.391053	1.56047	0.640832	Homo sapiens clone 23929 mRNA sequence
	AK001732	Hs.190675	0.726701	9.08867	3.83246	0.000601329	0.0183826	-0.305863	1.65485	0.604284	Homo sapiens cDNA FLJ10870 fis, clone NT2RP4001679
BTK	NM_000061	Hs.159494	0.616563	7.87446	3.81693	0.000603596	0.0183826	-0.36262	1.53322	0.652223	Bruton agammaglobulinemia tyrosine kinase
CL24751	AF070530	Hs.29344	1.19956	10.4017	3.74828	0.00060543	0.0183826	-0.401273	2.2967	0.435407	hypothetical protein, clone 24751
SYT5	X96783	Hs.23179	0.475803	9.00644	3.74227	0.000616004	0.0186024	-0.417225	1.39069	0.719066	synaptotagmin 5
DHCR7	AF034544	Hs.11806	-0.577762	10.6694	-3.73238	0.00061761	0.0186024	-0.424525	0.670002	-1.49253	7-dehydrocholesterol reductase
	X84340	Hs.247950	1.47056	7.76679	3.79206	0.000623508	0.0187052	-0.399492	2.7713	0.360842	H.sapiens mRNA for Ig light chain, variable region (ID:CLL001VL)
H2BFL	Z80783	Hs.239884	1.09324	10.2695	3.7666	0.000626672	0.0187256	-0.332451	2.13353	0.468707	H2B histone family, member L
	AF131782	Hs.241438	1.14148	8.03476	3.75928	0.000639736	0.0189833	-0.435739	2.20607	0.453295	Homo sapiens clone 24941 mRNA sequence
FLJ20080	AK000087	Hs.7942	-0.331901	9.79312	-3.71992	0.00064034	0.0189833	-0.457795	0.794489	-1.25867	hypothetical protein FLJ20080
	S82470	Hs.78768	1.03928	11.2021	3.72331	0.000668303	0.0197085	-0.487152	2.0552	0.486571	BB1
UGDH	AF061016	Hs.28309	-0.521956	10.1503	-3.73219	0.000670267	0.0197085	-0.450293	0.696427	-1.4359	UDP-glucose dehydrogenase
RalGPS1A	AB002349	Hs.170307	-0.461965	8.5285	-3.76468	0.000672655	0.0197085	-0.436176	0.725997	-1.37742	Ral guanine nucleotide exchange factor RalGPS1A
DKFZP586C1622	AL050164	Hs.16081	-0.478853	8.62652	-3.73887	0.000677589	0.0197761	-0.488774	0.717548	-1.39364	DKFZP586C1622 protein
TPD52L2	AF004430	Hs.154718	0.771485	11.015	3.69927	0.000697119	0.0202676	-0.53113	1.70703	0.585814	tumor protein D52-like 2
C1ORF2	NM_006589	Hs.19554	-0.506588	8.76047	-3.74923	0.000702037	0.0203321	-0.423501	0.703885	-1.42069	chromosome 1 open reading frame 2
GAS	NM_000805	Hs.2681	0.655323	9.95973	3.68986	0.000716213	0.0206632	-0.555997	1.57497	0.634933	gastrin
	AC004522	Hs.248090	-0.859336	8.7716	-3.77225	0.000736666	0.02109	-0.47194	0.551206	-1.8142	Homo sapiens PAC clone DJ0604G05 from 7q22-q31.1
KHSRP	U94832	Hs.91142	0.631042	11.8212	3.6711	0.000737375	0.02109	-0.587592	1.54868	0.64571	KH-type splicing regulatory protein (FUSE-binding protein 2)
AHSG	M16961	Hs.75430	0.600988	9.37815	3.67869	0.000739512	0.02109	-0.58545	1.51676	0.659302	alpha-2-HS-glycoprotein
MYO10	AF234532	Hs.61638	-1.09531	9.47102	-3.66884	0.000742212	0.02109	-0.593603	0.468036	-2.13659	myosin X
KIAA0853	AB020660	Hs.136102	-0.435261	8.00813	-3.73939	0.000746704	0.0210951	-0.559336	0.73956	-1.35216	KIAA0853 protein
	AK001439	Hs.153321	0.528058	8.22148	3.67446	0.000748527	0.0210951	-0.596597	1.44199	0.693488	Homo sapiens cDNA FLJ10577 fis, clone NT2RP2003367
ARL3	U07151	Hs.182215	-0.371369	9.68668	-3.68182	0.000752193	0.0210951	-0.596041	0.773049	-1.29358	ADP-ribosylation factor-like 3
LRP8	D86407	Hs.54481	-0.626821	9.86289	-3.68117	0.000753595	0.0210951	-0.562509	0.647602	-1.54416	low density lipoprotein receptor-related protein 8
	AB033059	Hs.18705	0.540655	9.87442	3.66639	0.000766037	0.0213016	-0.617864	1.45463	0.687459	Homo sapiens mRNA for KIAA1233 protein, partial cds
GNAI1	AL049933	Hs.203862	-0.393787	8.79247	-3.66611	0.000766633	0.0213016	-0.618579	0.761129	-1.31384	guanine nucleotide binding protein (G protein), alpha inhibiting activity polypeptide 1
	AK002044	Hs.5260	0.487353	8.28885	3.68996	0.000777341	0.0215198	-0.615389	1.40187	0.713333	Homo sapiens cDNA FLJ11182 fis, clone PLACE1007484
KDELR3	S72503	Hs.250696	0.437554	9.17069	3.65894	0.00078254	0.0215843	-0.637465	1.35431	0.738386	KDEL (Lys-Asp-Glu-Leu) endoplasmic reticulum protein retention receptor 3
RAGE	AB022694	Hs.104119	0.700531	9.51007	3.67576	0.000786253	0.0216076	-0.552311	1.6251	0.615346	renal tumor antigen
SECTM1	U77643	Hs.95655	0.811309	8.96919	3.65569	0.000789831	0.021627	-0.645993	1.7548	0.569865	secreted and transmembrane 1
CHST4	NM_005769	Hs.251383	-0.619565	7.70316	-3.77475	0.000796899	0.0217187	-0.531552	0.650867	-1.53641	carbohydrate (N-acetylglucosamine 6-O) sulfotransferase 4
IL8RB	L19593	Hs.846	0.734944	9.65283	3.66061	0.000798948	0.0217187	-0.651531	1.66433	0.600841	interleukin 8 receptor, beta
	AK001546	Hs.106861	-0.457151	8.67805	-3.64943	0.0008041	0.021747	-0.662455	0.728423	-1.37283	Homo sapiens cDNA FLJ10684 fis, clone NT2RP3000220
DKFZp761K102	AL136593	Hs.3059	-0.37832	11.0333	-3.64763	0.000808249	0.021747	-0.667186	0.769333	-1.29983	hypothetical protein
EIF2B5	U23028	Hs.2437	-0.253595	9.04865	-3.63848	0.000809989	0.021747	-0.673913	0.838804	-1.19217	eukaryotic translation initiation factor 2B, subunit 5 (epsilon, 82kD)
	AF131843	Hs.239340	0.435658	8.36068	3.65497	0.000811843	0.021747	-0.66626	1.35253	0.739357	Homo sapiens clone 24987 mRNA sequence
DESC1	NM_014058	Hs.201877	0.862236	7.51319	3.76542	0.000816618	0.021747	-0.553814	1.81785	0.550099	DESC1 protein
	AL133662	Hs.65135	1.49321	9.36509	3.64372	0.000817317	0.021747	-0.677441	2.81515	0.355221	Homo sapiens mRNA; cDNA DKFZp434E0121 (from clone DKFZp434E0121)
CCNT2	AF048731	Hs.155478	0.587198	9.62126	3.63306	0.000822697	0.0218131	-0.688214	1.50233	0.665635	cyclin T2
	S58544	Hs.62608	-0.449729	8.77773	-3.64784	0.000828426	0.0218879	-0.684858	0.73218	-1.36578	75 kda infertility-related sperm protein [human, testis, mRNA Partial, 2427 nt]
USP4	U20657	Hs.77500	-0.400346	8.75151	-3.64536	0.000834269	0.0219652	-0.691323	0.757677	-1.31982	ubiquitin specific protease 4 (proto-oncogene)
VDAC3	AF038962	Hs.7381	-0.508203	9.07012	-3.68291	0.000842925	0.0221158	-0.599265	0.703098	-1.42228	voltage-dependent anion channel 3
PRKG1	Y07512	Hs.2689	0.61903	8.27754	3.63861	0.000850382	0.0222339	-0.708914	1.53584	0.651109	protein kinase, cGMP-dependent, type I
ELANH2	M93056	Hs.183583	-0.424906	10.861	-3.61528	0.00086577	0.022558	-0.735081	0.744887	-1.34249	protease inhibitor 2 (anti-elastase), monocyte/neutrophil
DRD4	L12398	Hs.99922	1.13621	8.06863	3.63951	0.000870784	0.0226104	-0.689382	2.19803	0.454952	dopamine receptor D4
HAAO	Z29481	Hs.108441	0.426244	8.89385	3.63806	0.000874348	0.0226111	-0.729234	1.34373	0.744197	3-hydroxyanthranilate 3,4-dioxygenase
FLJ11164	AK002026	Hs.8033	0.521182	10.0958	3.61085	0.000876819	0.0226111	-0.746724	1.43513	0.6968	hypothetical protein FLJ11164
H2BFJ	Z80781	Hs.249216	1.0041	10.3261	3.66471	0.000886178	0.0227745	-0.618636	2.00569	0.498581	H2B histone family, member J
NR1H4	U68233	Hs.171683	0.560028	8.32687	3.61119	0.000896745	0.0229676	-0.76266	1.4743	0.678289	nuclear receptor subfamily 1, group H, member 4
SDC1	Z48199	Hs.82109	-0.37388	10.5447	-3.6093	0.000901582	0.0230133	-0.767601	0.771705	-1.29583	syndecan 1
	AF055030	Hs.12342	-0.471903	8.90502	-3.61322	0.000913717	0.0231719	-0.774949	0.721013	-1.38694	Homo sapiens clone 24538 mRNA sequence
ZNF263	D88827	Hs.182528	0.401147	8.97368	3.60451	0.000913953	0.0231719	-0.780118	1.32056	0.757256	zinc finger protein 263
EPHB4	U07695	Hs.155227	0.827803	11.0173	3.58796	0.000936199	0.0235667	-0.806868	1.77498	0.563386	EphB4
H105E3	NM_015922	Hs.57698	-0.534052	9.85097	-3.62322	0.000936639	0.0235667	-0.691091	0.690612	-1.44799	NAD(P) dependent steroid dehydrogenase-like; H105e3
	AL137364	Hs.30957	-0.619042	8.18662	-3.61268	0.000938912	0.0235667	-0.758108	0.651103	-1.53585	Homo sapiens mRNA; cDNA DKFZp434E0626 (from clone DKFZp434E0626)
CAMK2G	U81554	Hs.231812	-0.373709	11.0015	-3.58902	0.000955091	0.0238932	-0.820544	0.771796	-1.29568	calcium/calmodulin-dependent protein kinase (CaM kinase) II gamma
CTAG	NM_001327	Hs.167379	0.430979	8.6045	3.58635	0.000962356	0.0239252	-0.827499	1.34815	0.741758	cancer/testis antigen
	AF131855	Hs.279591	-0.427799	10.6115	-3.58621	0.000962725	0.0239252	-0.790639	0.743395	-1.34518	Homo sapiens clone 25056 mRNA sequence
CLU	M25915	Hs.75106	0.786079	9.05901	3.5823	0.000973471	0.0240882	-0.800748	1.72438	0.579918	clusterin (complement lysis inhibitor, SP-40,40, sulfated glycoprotein 2, testosterone-repressed prostate message 2, apolipoprotein J)
	AJ250917	Hs.272267	0.663608	10.8407	3.57249	0.000978504	0.0240882	-0.847415	1.58404	0.631297	Homo sapiens mRNA for human leucocyte antigen B (HLA-B gene, B*1501102N allele)
HSD17B2	L40802	Hs.155109	-0.352059	8.69405	-3.5968	0.000981658	0.0240882	-0.835679	0.783465	-1.27638	hydroxysteroid (17-beta) dehydrogenase 2
FLJ10968	AK001830	Hs.6118	-0.333906	10.4449	-3.57121	0.000982083	0.0240882	-0.850764	0.793386	-1.26042	hypothetical protein FLJ10968
NDUFA9	L04490	Hs.75227	-0.333267	10.9782	-3.55972	0.0010148	0.0247392	-0.880821	0.793737	-1.25986	NADH dehydrogenase (ubiquinone) 1 alpha subcomplex, 9 (39kD)
	X76785	Hs.248015	0.967464	10.5715	3.55958	0.00101519	0.0247392	-0.881173	1.9554	0.511404	H.sapiens genomic DNA, integration site for Epstein-Barr virus
DKFZP566H073	AL050060	Hs.7158	0.858778	10.3815	3.55613	0.00102524	0.0248934	-0.890205	1.8135	0.55142	DKFZP566H073 protein
CLPS	J02883	Hs.1340	0.459632	8.77582	3.55514	0.00102813	0.0248934	-0.892787	1.37519	0.727172	colipase, pancreatic
HIBCH	U66669	Hs.236642	-0.667206	8.84333	-3.57891	0.00103205	0.0249081	-0.844342	0.629725	-1.58799	3-hydroxyisobutyryl-Coenzyme A hydrolase
MYOM2	X69089	Hs.79227	1.02673	8.93377	3.55833	0.00104189	0.0249436	-0.900369	2.03741	0.49082	myomesin (M-protein) 2 (165kD)
RARG-1	NM_016167	Hs.106346	-0.33082	11.4415	-3.55799	0.00104292	0.0249436	-0.901271	0.795084	-1.25773	retinoic acid repressible protein
AVPR1B	L37112	Hs.1372	0.478317	7.59743	3.62879	0.00104346	0.0249436	-0.861238	1.39312	0.717814	arginine vasopressin receptor 1B
SQV7L	AJ005866	Hs.90078	0.56503	9.043	3.56145	0.00105728	0.025194	-0.908971	1.47942	0.675942	nucleotide-sugar transporter similar to C. elegans sqv-7
PODXL	U97519	Hs.16426	-0.429092	10.2483	-3.55052	0.00106518	0.0253021	-0.92064	0.742729	-1.34639	podocalyxin-like
TCF17	AF116030	Hs.100932	0.445777	8.10236	3.56221	0.00108131	0.0256046	-0.924499	1.36205	0.734189	transcription factor 17
DKFZP564K1964	AL117619	Hs.3447	0.494118	9.00966	3.54888	0.00109531	0.0258547	-0.941398	1.40846	0.709996	DKFZP564K1964 protein
	AL137383	Hs.165175	-0.67548	14.8509	-3.7268	0.0010995	0.0258727	-0.775537	0.626124	-1.59713	Homo sapiens mRNA; cDNA DKFZp434L1626 (from clone DKFZp434L1626)
VWF	X04385	Hs.110802	1.09484	8.06501	3.56972	0.00111673	0.0261186	-0.90556	2.1359	0.468187	von Willebrand factor
FLJ20343	AK000350	Hs.252692	0.483367	9.75148	3.52599	0.001117	0.0261186	-0.968767	1.398	0.715306	hypothetical protein FLJ20343
	AL137667	Hs.267445	-0.44871	8.50973	-3.549	0.00112189	0.0261186	-0.920389	0.732698	-1.36482	Homo sapiens mRNA; cDNA DKFZp434B231 (from clone DKFZp434B231)
DKFZP564J157	AL122042	Hs.63042	-0.371687	11.2765	-3.52384	0.00112383	0.0261186	-0.974348	0.772878	-1.29387	DKFZp564J157 protein
KIAA0943	AB023160	Hs.76852	0.758005	10.1388	3.53556	0.00113701	0.0263436	-0.975675	1.69115	0.591313	KIAA0943 protein
HUNKI	Y12059	Hs.278675	0.72086	7.80614	3.56059	0.0011451	0.0263853	-0.966109	1.64816	0.606736	similar to RING3
KIAA0346	AB002344	Hs.103915	0.585942	9.49626	3.52469	0.00114581	0.0263853	-0.987546	1.50102	0.666214	KIAA0346 protein
SUI1	AL050005	Hs.150580	0.596632	12.1728	3.54846	0.00115261	0.0264551	-0.939843	1.51218	0.661296	putative translation initiation factor
LOC51765	AB040057	Hs.23643	-0.480962	9.20104	-3.52969	0.00115587	0.0264551	-0.990768	0.7165	-1.39567	serine/threonine protein kinase MASK
SNX4	AK001835	Hs.267812	-0.450835	8.95236	-3.52457	0.00117255	0.0265752	-1.00391	0.731619	-1.36683	sorting nexin 4
FLJ10767	AK001629	Hs.25584	0.582956	10.2779	3.50822	0.00117475	0.0265752	-1.01493	1.49792	0.667594	hypothetical protein FLJ10767
FLJ10913	AK001775	Hs.64322	-0.477574	9.58563	-3.53156	0.00117772	0.0265752	-0.964614	0.718184	-1.3924	hypothetical protein FLJ10913
LOC51722	AB032698	Hs.14770	0.885046	10.3615	3.52296	0.00117787	0.0265752	-1.00805	1.84682	0.54147	breast cancer associated protein BRAP1
BIN2	NM_016187	Hs.278976	0.803354	10.4632	3.50702	0.00117877	0.0265752	-1.01806	1.74515	0.573016	bridging integrator 2
PRO1914	NM_014106	Hs.5327	0.615557	9.53879	3.51255	0.0011857	0.0266516	-1.0189	1.53215	0.652678	PRO1914 protein
USP10	AL162049	Hs.78829	-0.288164	10.0541	-3.52744	0.00119129	0.0266681	-1.01341	0.818943	-1.22109	ubiquitin specific protease 10
FLJ20752	AK000759	Hs.101364	-0.446205	8.88714	-3.51825	0.00119351	0.0266681	-1.02015	0.733971	-1.36245	hypothetical protein
KIAA0712	AB018255	Hs.111138	-0.383739	9.35381	-3.51578	0.00120178	0.0266996	-1.02648	0.766449	-1.30472	KIAA0712 gene product
RASAL1	AF086713	Hs.198312	0.60342	8.78505	3.50012	0.00120202	0.0266996	-1.03594	1.51931	0.658192	RAS protein activator like 1 (GAP1 like)
MPZ	D14720	Hs.93883	0.582383	8.36608	3.50396	0.00121471	0.0269024	-1.04105	1.49732	0.66786	myelin protein zero (Charcot-Marie-Tooth neuropathy 1B)
SLC12A4	AF054506	Hs.10094	0.469165	9.99495	3.49181	0.00123063	0.0271749	-1.05748	1.38431	0.722382	solute carrier family 12 (potassium/chloride transporters), member 4
LMO6	AJ011654	Hs.166173	1.1829	12.2112	3.51332	0.00123899	0.0272247	-1.04942	2.27033	0.440465	LIM domain only 6
SOX3	AL121875	Hs.157429	0.778908	9.83726	3.48909	0.00124012	0.0272247	-1.06451	1.71583	0.582808	SRY (sex determining region Y)-box 3
DKFZP586E1422	AL050170	Hs.15911	0.479767	9.75539	3.51064	0.00124823	0.0273232	-1.05624	1.39452	0.717093	DKFZP586E1422 protein
HOXC4	X07495	Hs.116050	0.655923	10.9695	3.49324	0.00127993	0.0279358	-1.01591	1.57562	0.634669	homeo box C4
	AB032965	Hs.274408	0.857919	8.72852	3.4818	0.00129277	0.0281019	-1.09808	1.81242	0.551748	Homo sapiens mRNA for KIAA1139 protein, partial cds
KIAA0517	AB011089	Hs.12372	-0.759632	8.60242	-3.49738	0.001295	0.0281019	-1.08997	0.590647	-1.69306	KIAA0517 protein
ITBA1	X92475	Hs.23119	1.09917	9.94953	3.47166	0.00130272	0.0281077	-1.10957	2.14231	0.466786	ITBA1 gene
ADAR	X79448	Hs.7957	-0.307622	10.2115	-3.47906	0.00130274	0.0281077	-1.10511	0.807972	-1.23767	adenosine deaminase, RNA-specific
FACL4	AF030555	Hs.81452	-0.44496	9.18232	-3.4774	0.00130881	0.0281581	-1.10937	0.734605	-1.36128	fatty-acid-Coenzyme A ligase, long-chain 4
RAB11A	AF000231	Hs.75618	0.326349	10.5957	3.46281	0.00133566	0.028654	-1.13242	1.25384	0.797552	RAB11A, member RAS oncogene family
ZNF265	AF065391	Hs.194718	-0.424903	9.78354	-3.47411	0.00135007	0.0288358	-1.13308	0.744889	-1.34248	zinc-finger protein 265
HBA2	V00488	Hs.272572	0.729093	8.3039	3.46531	0.00135395	0.0288358	-1.1404	1.6576	0.603283	hemoglobin, alpha 2
DPT	AL049798	Hs.80552	0.412431	9.65804	3.45754	0.00135563	0.0288358	-1.14598	1.33093	0.751356	dermatopontin
P138-TOX	NM_014080	Hs.71377	0.532857	8.26453	3.46269	0.00136393	0.0289306	-1.14712	1.44679	0.691185	p138-tox
C19ORF3	AF089816	Hs.6454	0.724639	10.7999	3.44975	0.00138571	0.0292895	-1.16605	1.65249	0.605148	chromosome 19 open reading frame 3
CYP1A1	K03191	Hs.72912	0.604104	8.31949	3.45628	0.00138863	0.0292895	-1.16354	1.52003	0.65788	cytochrome P450, subfamily I (aromatic compound-inducible), polypeptide 1
FBRNP	S63912	Hs.249247	-0.653834	9.21019	-3.46094	0.00140045	0.0293582	-1.12693	0.635589	-1.57334	heterogeneous nuclear protein similar to rat helix destabilizing protein
LECT2	D63521	Hs.167877	0.396348	7.78386	3.53034	0.00140257	0.0293582	-1.08844	1.31617	0.759779	leukocyte cell-derived chemotaxin 2
ARPP-19	AJ223091	Hs.7351	0.778176	10.0316	3.4683	0.00140358	0.0293582	-1.09449	1.71496	0.583104	cyclic AMP phosphoprotein, 19 kD
GRIN1	L13266	Hs.105	0.623377	8.52233	3.45599	0.00141985	0.0295674	-1.13942	1.54048	0.64915	glutamate receptor, ionotropic, N-methyl D-aspartate 1
TOK-1	AB040450	Hs.279862	-0.42573	8.56336	-3.47236	0.00142144	0.0295674	-1.17013	0.744462	-1.34325	cdk inhibitor p21 binding protein
CYP	U40763	Hs.77965	-0.450808	9.66167	-3.46256	0.00142601	0.0295808	-1.17827	0.731633	-1.36681	Clk-associating RS-cyclophilin
NEF3	Y00067	Hs.71346	0.570492	7.96788	3.4913	0.00146241	0.0301734	-1.13968	1.48503	0.673387	neurofilament 3 (150kD medium)
VPREB3	NM_013378	Hs.136713	0.539846	9.6865	3.43659	0.00146721	0.0301734	-1.21389	1.45382	0.687845	pre-B lymphocyte gene 3
HNF3A	U39840	Hs.105440	-0.489944	10.6365	-3.45119	0.00147147	0.0301734	-1.16713	0.712053	-1.40439	hepatocyte nuclear factor 3, alpha
PHKG1	X80590	Hs.54929	0.468752	10.4693	3.44226	0.00147508	0.0301734	-1.21415	1.38391	0.722589	phosphorylase kinase, gamma 1 (muscle)
PTTG3	AF095289	Hs.247762	-0.318664	10.5982	-3.43275	0.00148302	0.0301734	-1.22369	0.801812	-1.24718	pituitary tumor-transforming 3
GDA	AB033084	Hs.239147	-0.400141	9.90015	-3.43258	0.00148372	0.0301734	-1.22412	0.757784	-1.31964	guanine deaminase
PTPN1	M31724	Hs.155894	-0.340659	9.61492	-3.45605	0.00148645	0.0301734	-1.21112	0.78968	-1.26634	protein tyrosine phosphatase, non-receptor type 1
LOC54499	AB020980	Hs.93832	-0.396133	9.34738	-3.43945	0.00148663	0.0301734	-1.18116	0.759892	-1.31598	putative membrane protein
FLJ10645	AK001507	Hs.179680	-0.709861	9.59804	-3.42781	0.00150364	0.0304365	-1.23631	0.611379	-1.63565	hypothetical protein FLJ10645
FLJ10204	AK001066	Hs.18029	-0.432403	8.63799	-3.44085	0.00151403	0.0305647	-1.23311	0.741027	-1.34948	hypothetical protein FLJ10204
	AL031320	Hs.247889	0.559051	13.1131	3.4665	0.0015203	0.0306092	-1.22051	1.4733	0.678748	Human DNA sequence from clone RP1-20N2 on chromosome 6q24. Contains the gene for a novel protein similar to yeast and bacterial cytosine deaminase, a possible pseudogene similar to part of Tubulin beta chain, the PEX3 gene for peroxisomal biogenesis facto
TJP2	L27476	Hs.75608	-0.505094	10.9389	-3.41179	0.00154164	0.0309561	-1.26349	0.704614	-1.41922	tight junction protein 2 (zona occludens 2)
RBPMS	D84110	Hs.80248	0.424017	8.70509	3.42412	0.00155114	0.0310641	-1.26014	1.34166	0.745346	RNA-binding protein gene with multiple splicing
ADRA1B	U03865	Hs.123055	0.410462	8.21614	3.40801	0.00155804	0.0311196	-1.27315	1.32911	0.752382	adrenergic, alpha -1B-, receptor
HBG1	M91036	Hs.274657	0.566314	7.79377	3.48912	0.00156338	0.0311436	-1.22656	1.48074	0.67534	hemoglobin, gamma A
MCM2	D21063	Hs.57101	-0.42684	9.68467	-3.40966	0.00158163	0.0313782	-1.28252	0.743889	-1.34429	minichromosome maintenance deficient (S. cerevisiae) 2 (mitotin)
POLRMT	U75370	Hs.153880	0.430925	8.66953	3.40222	0.0015835	0.0313782	-1.28795	1.3481	0.741786	polymerase (RNA) mitochondrial (DNA directed)
	AF026816	Hs.6817	0.614505	10.842	3.39114	0.00163336	0.0322302	-1.31625	1.53103	0.653154	Homo sapiens putative oncogene protein mRNA, partial cds
LOC51634	NM_016024	Hs.61184	0.524244	9.66298	3.38993	0.00163886	0.0322302	-1.31932	1.43818	0.695323	CGI-79 protein
TM4SF1	M90657	Hs.3337	0.387071	11.7424	3.39645	0.00164085	0.0322302	-1.31609	1.30774	0.76468	transmembrane 4 superfamily member 1
RARA	X06614	Hs.250505	-0.589312	8.30943	-3.43756	0.00164361	0.0322302	-1.18168	0.66466	-1.50453	retinoic acid receptor, alpha
ALDH5A1	NM_001080	Hs.5299	-0.843546	8.07965	-3.42614	0.00165249	0.0323012	-1.3027	0.557272	-1.79446	aldehyde dehydrogenase 5 family, member A1 (succinate-semialdehyde dehydrogenase)
HSU79274	U79274	Hs.150555	0.549622	9.42554	3.38625	0.00165581	0.0323012	-1.32871	1.4637	0.683199	protein predicted by clone 23733
UPH1	AJ132819	Hs.278389	0.608385	8.68503	3.40522	0.00166989	0.0324917	-1.28198	1.52455	0.655931	fibulin 4
SLU7	NM_006425	Hs.112722	-0.374326	9.29552	-3.39414	0.00168523	0.0325775	-1.29492	0.771466	-1.29623	step II splicing factor SLU7
RORA	U04898	Hs.2156	0.517223	8.49717	3.38613	0.00168854	0.0325775	-1.34226	1.4312	0.698716	RAR-related orphan receptor A
FASN	U29344	Hs.83190	-0.654572	11.3549	-3.38531	0.0016924	0.0325775	-1.34434	0.635264	-1.57415	fatty acid synthase
	AL034348	Hs.247875	-0.622739	12.7906	-3.38519	0.00169295	0.0325775	-1.34464	0.649437	-1.5398	Human DNA sequence from clone 84D21 on chromosome 6q15-16.3 Contains keratin pseudogene, STSs, GSSs and a CpG island
	AD000092	Hs.182628	0.641367	8.26107	3.39958	0.00169593	0.0325775	-1.33691	1.55981	0.641105	Homo sapiens DNA from chromosome 19p13.2 cosmids R31240, R30272 and R28549 containing the EKLF, GCDH, CRTC, and RAD23A genes, genomic sequence
PRKAR1B	M65066	Hs.1519	0.410605	9.72114	3.37642	0.00170187	0.0326084	-1.35374	1.32924	0.752308	protein kinase, cAMP-dependent, regulatory, type I, beta
ZNF142	D87073	Hs.80526	0.460366	7.50392	3.44423	0.00170663	0.0326167	-1.31406	1.37589	0.726802	zinc finger protein 142 (clone pHZ-49)
MAP2K7	AF013589	Hs.110299	0.584075	8.25199	3.39154	0.00173372	0.0330505	-1.35706	1.49908	0.667077	mitogen-activated protein kinase kinase 7
PLAT	M15518	Hs.274404	0.532242	9.59071	3.37431	0.00174486	0.0331111	-1.37221	1.44618	0.691479	plasminogen activator, tissue
DVL3	NM_004423	Hs.174044	0.527464	8.85876	3.37413	0.0017457	0.0331111	-1.37264	1.44139	0.693773	dishevelled 3 (homologous to Drosophila dsh)
EPHA1	M18391	Hs.89839	0.668051	9.4371	3.36612	0.00175148	0.0331142	-1.37995	1.58893	0.629356	EphA1
	AB033040	Hs.43149	0.948098	10.049	3.3795	0.00175466	0.0331142	-1.30008	1.92933	0.518315	Homo sapiens mRNA for KIAA1214 protein, partial cds
PHB	NM_002634	Hs.75323	-0.316063	11.1034	-3.36417	0.001761	0.0331509	-1.3849	0.803259	-1.24493	prohibitin
KIAA0057	D31762	Hs.153954	0.546853	7.9773	3.3729	0.00178687	0.033554	-1.38941	1.4609	0.684512	KIAA0057 gene product; TRAM-like protein
	AK000903	Hs.63243	-0.420743	9.93417	-3.36662	0.00181804	0.0340543	-1.36367	0.74704	-1.33862	Homo sapiens cDNA FLJ10041 fis, clone HEMBA1001022
FLJ10143	AK002056	Hs.267993	0.507959	9.86404	3.35775	0.00182671	0.0340794	-1.41403	1.42204	0.703217	hypothetical protein FLJ10143
IL12RB1	U03187	Hs.121544	0.516769	8.72042	3.35741	0.00182843	0.0340794	-1.41489	1.43075	0.698935	interleukin 12 receptor, beta 1
	AL137298	Hs.181205	-0.293485	9.71703	-3.36083	0.00184718	0.0343439	-1.41972	0.815929	-1.2256	Homo sapiens mRNA; cDNA DKFZp434N2116 (from clone DKFZp434N2116)
RPP30	U77665	Hs.139120	-0.335416	9.20849	-3.3659	0.00185978	0.0344686	-1.42118	0.792556	-1.26174	ribonuclease P (30kD)
FGD1	U11690	Hs.1572	0.472451	9.13934	3.35063	0.00186304	0.0344686	-1.432	1.38746	0.720739	faciogenital dysplasia (Aarskog-Scott syndrome)
	AL080218	Hs.24064	0.465595	10.7672	3.34666	0.00188362	0.0346748	-1.44201	1.38089	0.724172	Homo sapiens mRNA; cDNA DKFZp586N1323 (from clone DKFZp586N1323)
	AL049349	Hs.274507	0.398514	8.63155	3.34656	0.0018841	0.0346748	-1.44225	1.31815	0.758639	Homo sapiens mRNA; cDNA DKFZp566C133 (from clone DKFZp566C133)
	AF055009	Hs.13456	-0.47435	10.2738	-3.36038	0.001888	0.0346748	-1.43494	0.719791	-1.38929	Homo sapiens clone 24747 mRNA sequence
	AL049710	Hs.272293	-0.647645	9.09181	-3.35778	0.00190144	0.0346781	-1.44142	0.638321	-1.56661	Human DNA sequence from clone 633H17 on chromosome 1p31.2-32.2. Contains a pseudogene similar to part of MTCO1 (Cytochrome C oxidase 1), MTCO2 (cytochrome c oxidase II), MTATP8 (ATP synthase 8) and GOT2 glutamic-oxaloacetic transaminase 2, mitochondrial (
RAB35	X79781	Hs.123667	0.941245	8.61464	3.38242	0.00190565	0.0346781	-1.42757	1.92019	0.520783	RAB35, member RAS oncogene family
ECGF1	NM_001953	Hs.73946	0.651537	10.3978	3.33564	0.00190643	0.0346781	-1.45723	1.57084	0.636602	endothelial cell growth factor 1 (platelet-derived)
KRT20	X73502	Hs.84905	0.614268	11.0956	3.34931	0.00190661	0.0346781	-1.40675	1.53078	0.653261	cytokeratin 20
GNG5	NM_005274	Hs.5322	0.5813	11.1712	3.33537	0.00194323	0.0352019	-1.47042	1.4962	0.668361	guanine nucleotide binding protein (G protein), gamma 5
SOX30	AB022083	Hs.197805	1.54156	9.0924	3.32847	0.00194475	0.0352019	-1.47536	2.91109	0.343514	SRY (sex determining region Y)-box 30
KIAA0390	AB002388	Hs.108884	0.506226	8.48668	3.33528	0.00198142	0.0356983	-1.48372	1.42033	0.704062	KIAA0390 gene product
GYG2	U94362	Hs.58589	0.705903	8.67847	3.33524	0.00198166	0.0356983	-1.48383	1.63116	0.613059	glycogenin 2
SCYC2	D63789	Hs.174228	0.397331	8.27701	3.34642	0.00200364	0.0359105	-1.48426	1.31707	0.759262	small inducible cytokine subfamily C, member 2
KCNJ13	AJ007557	Hs.11364	0.577279	8.35636	3.33108	0.00200438	0.0359105	-1.49423	1.49203	0.670227	potassium inwardly-rectifying channel,subfamily J, member 13
TAX1BP1	AK000098	Hs.5437	-0.489397	11.3627	-3.33016	0.00200944	0.0359105	-1.4543	0.712323	-1.40386	Tax1 (human T-cell leukemia virus type I) binding protein 1
STAT5A	U43185	Hs.167503	0.650323	8.26928	3.33696	0.00201251	0.0359105	-1.49324	1.56952	0.637137	signal transducer and activator of transcription 5A
DKFZp434N1526	AL137682	Hs.22937	-0.369923	8.98385	-3.32001	0.00202725	0.0360879	-1.509	0.773824	-1.29228	hypothetical protein DKFZp434N1526
NOC4	NM_006067	Hs.173162	-0.341075	9.58762	-3.3178	0.00203967	0.0362234	-1.51456	0.789453	-1.2667	neighbor of COX4
RPP20	U94316	Hs.18747	0.605601	9.84031	3.30891	0.00205303	0.0363046	-1.5247	1.52161	0.657197	POP7 (processing of precursor, S. cerevisiae) homolog
	U79249	Hs.78362	0.937437	8.13501	3.32217	0.00205389	0.0363046	-1.51647	1.91512	0.52216	Human clone 23839 mRNA sequence
KIAA0266	D87455	Hs.127376	-0.332344	8.35402	-3.31768	0.00207926	0.036667	-1.52767	0.794245	-1.25906	KIAA0266 gene product
CYP1A2	M55053	Hs.1361	0.437956	9.82284	3.30542	0.0021103	0.0371275	-1.54557	1.35468	0.73818	cytochrome P450, subfamily I (aromatic compound-inducible), polypeptide 2
GTF2I	AF035737	Hs.278589	-0.482039	11.349	-3.29631	0.00212582	0.0372517	-1.55641	0.715965	-1.39672	general transcription factor II, i
FLJ20033	AK000040	Hs.134757	0.691164	9.22542	3.30798	0.00213513	0.0372517	-1.55183	1.61459	0.619354	hypothetical protein FLJ20033
KIAA1064	AB028987	Hs.72134	-0.346208	9.08116	-3.30782	0.00213608	0.0372517	-1.55224	0.786649	-1.27122	KIAA1064 protein
KRT7	AJ238246	Hs.23881	0.396086	10.7642	3.29438	0.00213715	0.0372517	-1.56125	1.31593	0.759917	keratin 7
	AC003682	Hs.249219	0.757588	8.70982	3.29503	0.00217142	0.0377617	-1.57157	1.69066	0.591484	Homo sapiens chromosome 19, overlapping cosmids F18547, F11133, R27945, R28830 and R32804
	U50531	Hs.138751	0.485173	10.282	3.28936	0.00220546	0.0380871	-1.58573	1.39975	0.714411	Human BRCA2 region, mRNA sequence CG030
CIR	U03644	Hs.89421	-0.295261	9.17708	-3.28833	0.00221172	0.0380871	-1.58831	0.814925	-1.22711	CBF1 interacting corepressor
HDCMC28P	AK000375	Hs.88820	-0.405973	10.298	-3.2883	0.0022119	0.0380871	-1.58838	0.754727	-1.32498	HDCMC28P protein
SLC31A1	U83460	Hs.73614	0.391938	9.57247	3.2876	0.00221612	0.0380871	-1.59012	1.31215	0.762105	solute carrier family 31 (copper transporters), member 1
PPARG	L40904	Hs.100724	-0.340098	9.85785	-3.28633	0.00222384	0.0380871	-1.59328	0.789988	-1.26584	peroxisome proliferative activated receptor, gamma
	AI791362	Hs.126231	0.95721	7.6304	3.36539	0.00222582	0.0380871	-1.40444	1.94155	0.515052	Human DNA sequence from clone RP1-102H19 on chromosome 6q15-16.1. Contains an HSP60 (TCP-1/cpn60 chaperonin family) pseudogene, three novel genes, ESTs, STSs and GSSs
SLC16A3	U81800	Hs.85838	0.389457	10.6843	3.27942	0.00222723	0.0380871	-1.5988	1.3099	0.763417	solute carrier family 16 (monocarboxylic acid transporters), member 3
ICAM3	X69711	Hs.99995	0.418024	9.91414	3.27887	0.0022306	0.0380871	-1.60018	1.3361	0.748449	intercellular adhesion molecule 3
PAPSS2	AF091242	Hs.274230	-0.399255	9.00582	-3.29728	0.00224163	0.0381888	-1.59157	0.75825	-1.31883	3-prime-phosphoadenosine 5-prime-phosphosulfate synthase 2
SPS2	U43286	Hs.118725	-0.369341	9.91348	-3.27563	0.00225061	0.038196	-1.6083	0.774136	-1.29176	selenophosphate synthetase 2
ARIX	AF022724	Hs.247684	0.709705	8.92986	3.27537	0.00225219	0.038196	-1.60894	1.63547	0.611445	aristaless (Drosophila) homeobox
LOC51280	AF236056	Hs.182793	-0.380177	9.4189	-3.27639	0.00228525	0.0385807	-1.61807	0.768343	-1.3015	golgi membrane protein GP73
E2F2	L22846	Hs.121487	0.506778	9.31297	3.28906	0.00229212	0.0385807	-1.53578	1.42087	0.703793	E2F transcription factor 2
NAADALASE2	AJ012370	Hs.199292	0.481576	9.26243	3.28033	0.00230242	0.0385807	-1.62054	1.39627	0.716195	N-acetylated alpha-linked acidic dipeptidase II
HK1	AF016365	Hs.118625	0.470373	10.3161	3.2668	0.00230598	0.0385807	-1.6304	1.38547	0.721778	hexokinase 1
HIRIP5	AJ132584	Hs.17368	-0.452705	9.30733	-3.28638	0.0023088	0.0385807	-1.61848	0.730672	-1.3686	HIRIP5 protein
DKFZp586D1822	AL050288	Hs.272586	0.669368	10.2252	3.26572	0.00231286	0.0385807	-1.63311	1.59038	0.628782	hypothetical protein
	AL157417	Hs.272332	0.428444	9.47821	3.27759	0.00231966	0.0385807	-1.62733	1.34578	0.743063	Homo sapiens mRNA; cDNA DKFZp761E10121 (from clone DKFZp761E10121); partial cds
KIAA0029	D21852	Hs.268053	-0.316966	8.65486	-3.27086	0.00232012	0.0385807	-1.63185	0.802756	-1.24571	KIAA0029 protein
	AJ011414	Hs.241433	0.778104	9.40172	3.28443	0.00232099	0.0385807	-1.54701	1.71488	0.583132	Homo sapiens mRNA for plexin-B1 plasma membrane receptor, truncated splice variant (plexin-B1/SEP gene)
	AK001244	Hs.20930	0.684661	8.47775	3.27229	0.0023533	0.0390316	-1.64044	1.60732	0.622152	Homo sapiens cDNA FLJ10382 fis, clone NT2RM2002088, moderately similar to PUTATIVE HETEROGENEOUS NUCLEAR RIBONUCLEOPROTEIN X
ITPKA	X54938	Hs.2722	0.467906	7.98289	3.28412	0.00237025	0.0392264	-1.59453	1.3831	0.723013	inositol 1,4,5-trisphosphate 3-kinase A
TANK	U59863	Hs.146847	-0.346583	10.949	-3.25201	0.00240169	0.0396267	-1.66736	0.786445	-1.27155	TRAF family member-associated NFKB activator
GLI	X07384	Hs.2693	0.461462	7.67494	3.28661	0.00240496	0.0396267	-1.64574	1.37694	0.72625	glioma-associated oncogene homolog (zinc finger protein)
KIAA0955	AB023172	Hs.10031	0.638382	8.29884	3.26301	0.00241347	0.03968	-1.66341	1.55658	0.642433	KIAA0955 protein
PHKA1	X73874	Hs.2393	1.04266	8.3991	3.2836	0.00242438	0.0397725	-1.53115	2.06003	0.485431	phosphorylase kinase, alpha 1 (muscle)
	AB037844	Hs.274396	-0.494221	9.03518	-3.26319	0.00245814	0.0402386	-1.67556	0.709945	-1.40856	Homo sapiens mRNA for KIAA1423 protein, partial cds
ERF	U15655	Hs.110906	0.950031	13.84	3.27667	0.00246955	0.0403378	-1.66991	1.93191	0.517621	Ets2 repressor factor
LOC51118	NM_016037	Hs.111449	-0.372625	9.39138	-3.26042	0.00247655	0.0403537	-1.57903	0.772376	-1.29471	CGI-94 protein
ADORA1	L22214	Hs.77867	0.786332	7.98615	3.28325	0.00248124	0.0403537	-1.62579	1.72468	0.579816	adenosine A1 receptor
GJA8	U34802	Hs.157433	0.564317	9.3313	3.23739	0.00249994	0.0405026	-1.70378	1.47869	0.676276	gap junction protein, alpha 8, 50kD (connexin 50)
LOC51109	NM_016026	Hs.179817	-0.427685	10.1244	-3.23667	0.00250488	0.0405026	-1.70557	0.743454	-1.34507	CGI-82 protein
KIAA0339	AB002337	Hs.112078	0.411907	9.64555	3.24093	0.00251774	0.0405026	-1.70617	1.33044	0.751629	KIAA0339 gene product
DKFZP586M0617	AL117458	Hs.15709	-0.369758	9.64581	-3.23465	0.00251881	0.0405026	-1.71061	0.773912	-1.29214	DKFZP586M0617 protein
CSPG4	X96753	Hs.9004	0.499749	8.48871	3.24673	0.00252247	0.0405026	-1.7036	1.41397	0.70723	chondroitin sulfate proteoglycan 4 (melanoma-associated)
CAP	L12168	Hs.104125	-0.380234	10.9363	-3.23409	0.00252267	0.0405026	-1.712	0.768313	-1.30155	adenylyl cyclase-associated protein
CDC42	AL121735	Hs.278736	0.402384	9.99027	3.23207	0.00253665	0.0406339	-1.71702	1.32169	0.756607	cell division cycle 42 (GTP-binding protein, 25kD)
PLP2	NM_002668	Hs.77422	0.56682	10.2547	3.23135	0.00254164	0.0406339	-1.7188	1.48125	0.675103	proteolipid protein 2 (colonic epithelium-enriched)
	AL161991	Hs.71252	-0.346825	9.82045	-3.22956	0.00255413	0.0406435	-1.72325	0.786313	-1.27176	Homo sapiens mRNA; cDNA DKFZp761C169 (from clone DKFZp761C169); partial cds
PDGFA	X06374	Hs.37040	0.453926	8.85326	3.23533	0.00255643	0.0406435	-1.72003	1.36976	0.730053	platelet-derived growth factor alpha polypeptide
C14ORF2	AF054175	Hs.109052	-0.432379	9.28631	-3.2343	0.00256366	0.0406435	-1.72259	0.741039	-1.34946	chromosome 14 open reading frame 2
KIAA1111	AB029034	Hs.105061	-0.344852	10.1096	-3.24073	0.00256383	0.0406435	-1.71839	0.787389	-1.27002	KIAA1111 protein
GPR7	U22491	Hs.248117	0.463283	8.56526	3.22466	0.00258864	0.0409505	-1.73544	1.37868	0.725334	G protein-coupled receptor 7
GSS	U34683	Hs.82327	0.951119	10.1713	3.22174	0.00260936	0.0411918	-1.74267	1.93337	0.517231	glutathione synthetase
MVD	U49260	Hs.3828	-0.556118	9.27917	-3.21729	0.00264133	0.0415506	-1.75373	0.68013	-1.47031	mevalonate (diphospho) decarboxylase
H2BFG	Z80779	Hs.182137	0.844784	10.2757	3.21704	0.00264312	0.0415506	-1.75434	1.796	0.556794	H2B histone family, member G
LOC51117	NM_016035	Hs.20159	0.781751	10.3958	3.21372	0.00266724	0.0418423	-1.76258	1.71922	0.58166	CGI-92 protein
CRF	AF095154	Hs.134012	0.816038	11.9357	3.21113	0.00268616	0.0420515	-1.769	1.76056	0.568	C1q-related factor
SOX2	L07335	Hs.816	0.567449	8.8557	3.21571	0.00269664	0.042128	-1.72415	1.4819	0.674809	SRY (sex determining region Y)-box 2
	AC005551	Hs.91103	0.445447	8.91261	3.23422	0.00270933	0.0422387	-1.71538	1.36174	0.734357	Homo sapiens chromosome 19, cosmid R26529
MAP3K10	X90846	Hs.30223	0.433899	7.74871	3.24879	0.00271773	0.0422821	-1.75188	1.35088	0.740259	mitogen-activated protein kinase kinase kinase 10
SMARCC2	U66616	Hs.236030	-0.483765	9.18747	-3.2107	0.00273358	0.0424409	-1.78087	0.715109	-1.39839	SWI/SNF related, matrix associated, actin dependent regulator of chromatin, subfamily c, member 2
DKFZP586C1619	AL050374	Hs.108169	-0.436977	8.53295	-3.22248	0.00274291	0.0424981	-1.73107	0.738681	-1.35376	DKFZP586C1619 protein
	AK000332	Hs.209927	0.405888	8.61376	3.22084	0.00275495	0.042597	-1.77927	1.3249	0.754772	Homo sapiens cDNA FLJ20325 fis, clone HEP09891, highly similar to AF106046 Homo sapiens unknown mRNA
H1F5	NM_005322	Hs.131956	1.04033	7.76528	3.23121	0.00278679	0.0430011	-1.78004	2.05669	0.486218	H1 histone family, member 5
	AF052087	Hs.128425	0.368573	9.07814	3.20741	0.00280547	0.0432008	-1.80023	1.29107	0.774548	Homo sapiens clone 23604 mRNA sequence
SH2D1A	AL023657	Hs.151544	0.501438	9.20036	3.19156	0.00283343	0.0435422	-1.81741	1.41562	0.706402	SH2 domain protein 1A, Duncan's disease (lymphoproliferative syndrome)
HOXA9	AF010258	Hs.127428	-0.32041	9.24408	-3.20115	0.00285324	0.0436764	-1.81556	0.800842	-1.24869	homeo box A9
MRJ	AB015798	Hs.181195	-0.46404	9.02364	-3.20771	0.00285376	0.0436764	-1.8113	0.724953	-1.3794	MRJ gene for a member of the DNAJ protein family
	AF055469	Hs.251508	0.83477	12.666	3.18729	0.00286659	0.0437199	-1.82796	1.78357	0.560673	Homo sapiens alternatively spliced endothelin converting enzyme 1 isoforms 1c and 1d (ECE1) gene, partial cds
	NM_024042	Hs.124915	0.441294	9.11009	3.19297	0.00286821	0.0437199	-1.8245	1.35782	0.736474	Human DNA sequence from clone 380A1 on chromosome 16. Contains two novel genes, ESTs, an STS, GSSs and five putative CpG islands
KIAA0092	D42054	Hs.151791	-0.391668	9.01486	-3.20402	0.00288212	0.0438431	-1.82029	0.762248	-1.31191	KIAA0092 gene product
	NM_018479	Hs.239218	-0.403591	8.74453	-3.20945	0.00289436	0.0439406	-1.81947	0.755974	-1.3228	Human DNA sequence from clone RP3-351K20 on chromosome 6q22.1-22.33. Contains the gene for a novel C3HC4 type Zinc finger (RING finger) protein, the gene for a novel enoyl coA/acyl coA hydratase/dehydrogenase type protein, a YWHAZ (tyrosine 3-monooxygenas
	AL022727	Hs.163518	0.799391	8.97586	3.18876	0.00290107	0.0439538	-1.83483	1.74037	0.574592	Human DNA sequence from clone 80I19 on chromosome 6p21.31-22.2 Contains genes and pseudogenes for olfactory receptor-like proteins, STS, GSS
VAPB	AF086628	Hs.182625	0.608021	10.2649	3.18798	0.00290719	0.0439581	-1.83675	1.52417	0.656096	VAMP (vesicle-associated membrane protein)-associated protein B and C
FBP1	U21931	Hs.574	-0.35586	9.84134	-3.18099	0.00291611	0.0439667	-1.84349	0.781403	-1.27975	fructose-bisphosphatase 1
PSPN	AF040962	Hs.248159	0.596472	10.2484	3.19263	0.00291944	0.0439667	-1.83638	1.51201	0.661369	persephin
NRG2	NM_013982	Hs.113264	0.664793	10.386	3.17343	0.00297663	0.0447343	-1.8621	1.58534	0.630779	neuregulin 2
LOC51325	AF208862	Hs.26461	-0.580504	7.84426	-3.26242	0.00298229	0.0447343	-1.65414	0.66873	-1.49537	hypothetical protein
	AK000984	Hs.183467	-0.423218	8.43125	-3.183	0.0029961	0.0448521	-1.85991	0.745759	-1.34092	Homo sapiens cDNA FLJ10122 fis, clone HEMBA1002937
CLTH	U45976	Hs.7885	0.426214	9.51332	3.16937	0.00300969	0.0449662	-1.87211	1.3437	0.744212	Clathrin assembly lymphoid-myeloid leukemia gene
LMO4	NM_006769	Hs.3844	-0.459746	11.7406	-3.17378	0.00302099	0.0450457	-1.87157	0.727114	-1.3753	LIM domain only 4
PBP	X75252	Hs.80423	-0.370876	11.2004	-3.16724	0.00302708	0.0450473	-1.87733	0.773313	-1.29314	prostatic binding protein
FLJ20793	AK000800	Hs.91617	-0.434471	7.98836	-3.19854	0.00303837	0.0451261	-1.8587	0.739965	-1.35142	hypothetical protein
HOXC9	X99682	Hs.278447	0.579364	8.57766	3.16322	0.00306035	0.0453235	-1.88723	1.49419	0.669259	homeo box C9
	AL080192	Hs.101282	-0.315162	9.47944	-3.16858	0.0030637	0.0453235	-1.88429	0.803761	-1.24415	Homo sapiens mRNA; cDNA DKFZp434B102 (from clone DKFZp434B102)
	AB016195	Hs.247775	0.396947	9.46096	3.16766	0.00307135	0.0453476	-1.88655	1.31672	0.759464	Homo sapiens ELK1 pseudogene (ELK2) and immunoglobulin heavy chain gamma pseudogene (IGHGP)
PACSIN2	NM_007229	Hs.18842	-0.339215	9.33396	-3.17197	0.00308623	0.0454284	-1.8868	0.790471	-1.26507	protein kinase C and casein kinase substrate in neurons 2
NFIC	X12492	Hs.184771	0.33909	10.0238	3.15963	0.00309024	0.0454284	-1.89603	1.26496	0.79054	nuclear factor I/C (CCAAT-binding transcription factor)
TNRC9	U80736	Hs.110826	-0.384623	8.56014	-3.17624	0.00310432	0.0454284	-1.88773	0.765979	-1.30552	trinucleotide repeat containing 9
FACL2	D10040	Hs.154890	-0.482297	9.32045	-3.16975	0.00310462	0.0454284	-1.89219	0.715837	-1.39697	fatty-acid-Coenzyme A ligase, long-chain 2
CPNE3	AB014536	Hs.14158	-0.423712	8.72812	-3.16947	0.00310699	0.0454284	-1.89288	0.745504	-1.34137	copine III
PSCDBP	AF068836	Hs.270	0.875067	8.11069	3.18126	0.00311954	0.0455235	-1.88756	1.83409	0.545229	pleckstrin homology, Sec7, and coiled-coil domains protein-binding protein
FLJ20048	AK000055	Hs.116470	-0.382469	8.49938	-3.17247	0.00313573	0.0456712	-1.89687	0.767123	-1.30357	hypothetical protein FLJ20048
SLC35A2	D84454	Hs.21899	0.618376	10.9958	3.15339	0.00314293	0.0456878	-1.91134	1.53515	0.651404	solute carrier family 35 (UDP-galactose transporter), member 2
FMR1	X69962	Hs.89764	-0.406694	8.44161	-3.15659	0.00316438	0.0458663	-1.91359	0.75435	-1.32564	fragile X mental retardation 1
DKFZP434N014	AL110228	Hs.93836	0.345599	8.1089	3.16845	0.00316955	0.0458663	-1.90661	1.27068	0.786981	DKFZP434N014 protein
SMP1	AF081282	Hs.107979	-0.395676	9.47885	-3.14982	0.00317349	0.0458663	-1.9201	0.760133	-1.31556	small membrane protein 1
	AK000729	Hs.18593	0.50075	8.31151	3.17249	0.00319297	0.0460594	-1.90869	1.41495	0.706739	Homo sapiens mRNA from chromosome 5q31-33 region
PME-1	NM_016147	Hs.63304	-0.330286	8.75346	-3.15581	0.00322286	0.0463419	-1.92608	0.795379	-1.25726	protein phosphatase methylesterase-1
KIAA0841	AB020648	Hs.7426	0.376375	9.16676	3.15558	0.00322485	0.0463419	-1.92664	1.29808	0.770371	KIAA0841 protein
PCSK2	M95971	Hs.93164	0.523275	8.28305	3.14753	0.00324258	0.0465078	-1.93571	1.43721	0.695791	proprotein convertase subtilisin/kexin type 2
ZNFN1A3	NM_012481	Hs.258579	0.655681	11.0679	3.17843	0.0032692	0.0468005	-1.73324	1.57536	0.634776	zinc finger protein, subfamily 1A, 3 (Aiolos)
	U63336	Hs.118354	0.549067	10.0335	3.13718	0.00328388	0.0469215	-1.95105	1.46314	0.683462	Human MHC Class I region proline rich protein mRNA, complete cds
PIP5K1A	U78575	Hs.149255	0.824034	9.62982	3.14852	0.00334229	0.0476372	-1.95474	1.77035	0.56486	phosphatidylinositol-4-phosphate 5-kinase, type I, alpha
H3FM	M26150	Hs.278492	0.679543	12.1479	3.13017	0.00334662	0.0476372	-1.96818	1.60163	0.624363	H3 histone family, member M
SPRR2B	L05188	Hs.231622	0.518214	8.95252	3.13989	0.00336317	0.0477509	-1.96469	1.43218	0.698236	small proline-rich protein 2B
GIT1	NM_014030	Hs.7958	0.60747	11.1176	3.12789	0.0033673	0.0477509	-1.97375	1.52358	0.656347	GIT1 protein
	L15301	Hs.251447	1.04049	8.93828	3.17413	0.00337696	0.0477979	-1.75666	2.05693	0.486162	Promoter region of gene encoding the 48 kD subunit of RNA polymerase III and complementing the BN51 cell cycle mutation
FBW2	NM_012164	Hs.13755	0.395996	9.64367	3.1229	0.00341296	0.0482168	-1.98593	1.31585	0.759965	F-box protein Fbw2
POP4	AF001176	Hs.82238	-0.369054	9.06328	-3.12076	0.0034327	0.048405	-1.99115	0.77429	-1.29151	POP4 (processing of precursor , S. cerevisiae) homolog
	AB028869	Hs.272258	-0.44347	10.4207	-3.11498	0.00348658	0.0490729	-2.00523	0.735364	-1.35987	Homo sapiens mRNA for survivin-beta, complete cds
DKFZP547G1110	AB037720	Hs.15744	0.760737	10.8617	3.1105	0.00352892	0.0495761	-2.01614	1.69436	0.590195	SH2-B homolog
	AF055018	Hs.139137	0.431592	8.8396	3.12565	0.00355159	0.0497837	-2.0098	1.34872	0.741443	Homo sapiens clone 24442 mRNA sequence
	AB002450	Hs.278391	-0.761602	9.23403	-3.14553	0.00356227	0.0497837	-1.80219	0.589841	-1.69537	Homo sapiens mRNA from chromosome 5q21-22, clone:A3-A
LOC51669	NM_016127	Hs.279921	-0.31777	9.77903	-3.1182	0.00356354	0.0497837	-1.97098	0.802309	-1.2464	HSPC035 protein
KIAA0193	D83777	Hs.75137	0.305698	9.68617	3.10564	0.00357539	0.0498568	-2.02796	1.23602	0.809051	KIAA0193 gene product
SREBF1	U00968	Hs.166	-0.663433	9.77061	-3.11596	0.00358493	0.0498974	-2.02252	0.631374	-1.58385	sterol regulatory element binding transcription factor 1
FSRG1	D42040	Hs.75243	0.560978	10.302	3.109	0.00359592	0.049958	-2.02932	1.47527	0.677843	female sterile homeotic-related gene 1 (mouse homolog)
